# Supplementary material for: Accelerated flexible protein-ligand docking using Hamiltonian replica exchange with a repulsive biasing potential
Source: PLoS One. 2017 Feb 16;12(2):e0172072. doi: 10.1371/journal.pone.0172072 (PMC5313199; doi:10.1371/journal.pone.0172072)
Supplement: S1 File — (ZIP) [file pone.0172072.s001.zip]

Archive with 37 entries (35 files):
- BPREMD_example/
- BPREMD_example/com.pdb
- BPREMD_example/com.rst
- BPREMD_example/comp2.prmtop
- BPREMD_example/dis-1.in
- BPREMD_example/dis-2.in
- BPREMD_example/dis-3.in
- BPREMD_example/dis-4.in
- BPREMD_example/dis-5.in
- BPREMD_example/dis-6.in
- BPREMD_example/groupfile
- BPREMD_example/md-1.in
- BPREMD_example/md-2.in
- BPREMD_example/md-3.in
- BPREMD_example/md-4.in
- BPREMD_example/md-5.in
- BPREMD_example/md-6.in
- BPREMD_example/nmr_calls_r12.F90
- BPREMD_example/nmr_lib_r12.F90
- BPREMD_example/README
- BPREMD_example/setup/
- BPREMD_example/start.rst
- BPREMD_example/setup/comp_sasa.pdb
- BPREMD_example/setup/dis-1.in
- BPREMD_example/setup/dis-2.in
- BPREMD_example/setup/dis-3.in
- BPREMD_example/setup/dis-4.in
- BPREMD_example/setup/dis-5.in
- BPREMD_example/setup/dis-6.in
- BPREMD_example/setup/dis.in
- BPREMD_example/setup/inter_ca_cg.f
- BPREMD_example/setup/lig.pdb
- BPREMD_example/setup/lig_sasa.pdb
- BPREMD_example/setup/rec.pdb
- BPREMD_example/setup/rec_sasa.pdb
- BPREMD_example/setup/shrake.f
- BPREMD_example/setup/sinter.f
