# Supplementary material for: Accelerated flexible protein-ligand docking using Hamiltonian replica exchange with a repulsive biasing potential
Source: PLoS One. 2017 Feb 16;12(2):e0172072. doi: 10.1371/journal.pone.0172072 (PMC5313199; doi:10.1371/journal.pone.0172072)
Supplement: S1 File — (ZIP) [file pone.0172072.s001.zip › BPREMD_example/com.rst]

default_name
   687
  -9.4910000  -7.9600000   4.6590000  -8.6772997  -7.4114503   4.8979268
  -9.6955807  -7.8273046   3.6788781  -9.3737725  -8.8925785   5.0286681
 -10.6360000  -7.4050000   5.3700000 -11.3938169  -7.0625320   4.6653523
 -11.2720000  -8.4460000   6.3090000 -10.7377788  -8.4354074   7.2590504
 -12.7410000  -8.1310000   6.5500000 -13.2759990  -8.1418693   5.6003909
 -13.1691673  -8.8799191   7.2162523 -12.8316504  -7.1452381   7.0062417
 -11.1470000  -9.7560000   5.7460000 -11.5459720 -10.3980254   6.3377982
 -10.2370000  -6.1790000   6.1830000 -11.0140000  -5.2340000   6.3190000
  -9.0220000  -6.2020000   6.7230000  -8.4333041  -7.0149858   6.6107919
  -8.5210000  -5.0910000   7.5230000  -9.2929388  -4.7537873   8.2147349
  -7.2980000  -5.5290000   8.3310000  -7.5658520  -6.4444189   8.8586010
  -6.4968599  -5.7397108   7.6225682  -6.8270000  -4.4860000   9.3330000
  -5.7940879  -4.7038195   9.6045660  -6.8797462  -3.5023588   8.8663419
  -7.6670000  -4.4690000  10.5960000  -7.7380000  -5.4610000  11.3210000
  -8.3090000  -3.3370000  10.8630000  -8.8831979  -3.2689015  11.6911068
  -8.2199374  -2.5496857  10.2366571  -8.1630000  -3.9020000   6.6390000
  -8.3390000  -2.7490000   7.0330000  -7.6570000  -4.1890000   5.4440000
  -7.5008550  -5.1511427   5.1794256  -7.2720000  -3.1430000   4.5050000
  -6.4950279  -2.5178733   4.9450342  -6.7310000  -3.7590000   3.2150000
  -7.4387360  -4.5250674   2.8982198  -6.6941538  -2.9673532   2.4666433
  -5.3500000  -4.3770000   3.3670000  -5.3866354  -5.1315457   4.1527604
  -5.0739776  -4.8484965   2.4238114  -4.2900000  -3.3550000   3.7260000
  -4.1470000  -2.9730000   4.8870000  -3.5370000  -2.9080000   2.7270000
  -2.8149120  -2.2256990   2.9090868  -3.6900617  -3.2525146   1.7899924
  -8.4550000  -2.2320000   4.1910000  -8.3560000  -1.0100000   4.3010000
  -9.5720000  -2.8350000   3.7980000  -9.5953175  -3.8395308   3.6956602
 -10.7730000  -2.0790000   3.4680000 -10.5851103  -1.3377689   2.6912291
 -11.9100000  -3.0060000   2.9990000 -12.0797672  -3.7693332   3.7583423
 -13.1900000  -2.2150000   2.7810000 -13.0211337  -1.4517210   2.0214012
 -13.9813787  -2.8874822   2.4499593 -13.4864493  -1.7379047   3.7151304
 -11.5060000  -3.7440000   1.7310000 -10.6176114  -4.3444253   1.9268497
 -12.3208351  -4.3945824   1.4133745 -11.2897582  -3.0223628   0.9432309
 -11.2570000  -1.2660000   4.6640000 -11.6470000  -0.1060000   4.5230000
 -11.2270000  -1.8810000   5.8410000 -10.9246938  -2.8427899   5.9015855
 -11.6630000  -1.2150000   7.0630000 -12.7128784  -0.9344624   6.9784230
 -11.5020000  -2.1500000   8.2630000 -10.6258647  -2.7492778   8.0153062
 -11.2891852  -1.5425434   9.1426627 -12.6850000  -3.0740000   8.5560000
 -13.0494080  -3.4919542   7.6175854 -12.2620000  -4.2030000   9.4830000
 -11.8978819  -3.7858146  10.4218680 -13.1160822  -4.8506974   9.6808194
 -11.4684317  -4.7828135   9.0116550 -13.8380000  -2.2880000   9.1610000
 -14.1576243  -1.5149320   8.4622113 -14.6709927  -2.9613632   9.3630060
 -13.5128746  -1.8236031  10.0919823 -10.8710000   0.0680000   7.2950000
 -11.4340000   1.1010000   7.6610000  -9.5620000  -0.0030000   7.0770000
  -9.1407470  -0.8806261   6.8078946  -8.6930000   1.1540000   7.2590000
  -8.9482688   1.6678577   8.1857617  -7.2300000   0.7120000   7.3320000
  -7.1984705  -0.2733769   7.7969059  -6.8472349   0.6451029   6.3136112
  -6.3740000   1.6750000   8.1310000  -6.2970000   2.8600000   7.7460000
  -5.7810000   1.2430000   9.1420000  -8.8780000   2.1560000   6.1250000
  -8.7770000   3.3660000   6.3310000  -9.1480000   1.6460000   4.9300000
  -9.1888056   0.6447465   4.8038030  -9.3470000   2.4990000   3.7630000
  -8.4449104   3.0791513   3.5686857  -9.6550000   1.6460000   2.5300000
  -9.1237463   0.6960209   2.5883825 -10.7260842   1.4586415   2.4540035
  -9.2400000   2.2910000   1.2420000  -8.0490000   2.1310000   0.5930000
  -7.3198327   1.4642897   1.0533392  -8.0350000   2.8860000  -0.5560000
  -7.2699156   2.9417433  -1.2129917  -9.2290000   3.5510000  -0.6660000
  -9.6820000   4.4260000  -1.6490000  -9.0215999   4.6529643  -2.4859334
 -10.9380000   4.9500000  -1.5010000 -11.3279853   5.6374780  -2.2515900
 -11.7390000   4.6210000  -0.4000000 -12.7367682   5.0453759  -0.2883614
 -11.2910000   3.7510000   0.5760000 -11.9556727   3.5256433   1.4099816
 -10.0130000   3.2000000   0.4510000 -10.4750000   3.4950000   4.0020000
 -10.2710000   4.7070000   3.9300000 -11.6660000   2.9780000   4.2870000
 -11.7912896   1.9759911   4.3064919 -12.8270000   3.8250000   4.5360000
 -12.9680448   4.5156959   3.7046488 -14.0870000   2.9680000   4.6790000
 -13.8839584   2.1038358   5.3115294 -14.8957450   3.5546023   5.1148088
 -14.6000000   2.4330000   3.3720000 -13.9900000   1.3460000   2.7660000
 -13.1302021   0.8808062   3.2481226 -14.4600000   0.8510000   1.5640000
 -13.9728189  -0.0057005   1.0983612 -15.5480000   1.4430000   0.9530000
 -15.9208629   1.0573775   0.0041225 -16.1640000   2.5270000   1.5480000
 -17.0241029   2.9951005   1.0692463 -15.6900000   3.0180000   2.7500000
 -16.1751204   3.8744979   3.2181553 -12.6260000   4.6670000   5.7930000
 -12.8090000   5.8840000   5.7710000 -12.2500000   4.0100000   6.8840000
 -12.1454934   3.0057243   6.8593420 -12.0230000   4.6980000   8.1500000
 -12.9720738   5.0442264   8.5592498 -11.3720000   3.7520000   9.1590000
 -11.8413683   2.7738411   9.0541299 -10.3128697   3.6744076   8.9133937
 -11.5250000   4.2350000  10.5880000 -12.6650000   4.2270000  11.0970000
 -10.5050000   4.6210000  11.1960000 -11.1460000   5.9310000   7.9500000
 -11.4140000   6.9930000   8.5100000 -10.0970000   5.7800000   7.1480000
  -9.9027941   4.8799834   6.7328451  -9.1780000   6.8790000   6.8770000
  -8.8743963   7.3479597   7.8129491  -7.9280000   6.3620000   6.1610000
  -7.4937688   5.5566629   6.7534312  -8.2190481   5.9771366   5.1836202
  -6.9720000   7.3950000   5.9960000  -6.1990648   7.0467053   5.5455983
  -9.8520000   7.9560000   6.0320000  -9.5870000   9.1470000   6.1980000
 -10.7260000   7.5280000   5.1270000 -10.8898283   6.5383321   5.0094539
 -11.4380000   8.4550000   4.2550000 -10.7301087   9.1309584   3.7753446
 -12.1940000   7.6880000   3.1690000 -12.7356795   6.8784770   3.6582392
 -12.9052624   8.3789974   2.7165308 -11.2900000   7.1130000   2.0900000
 -10.4574005   6.6021317   2.5736244 -11.8649598   6.3956632   1.5043797
 -10.7530000   8.2010000   1.1730000 -11.5771616   8.6133945   0.5909455
 -10.3076096   8.9890911   1.7801568  -9.7400000   7.6900000   0.2530000
  -9.4435242   6.7305322   0.3608096  -9.1940000   8.4170000  -0.7150000
  -9.5600000   9.6800000  -0.8870000 -10.2558416  10.0881608  -0.2792918
  -9.1412174  10.2279129  -1.6249107  -8.2770000   7.8830000  -1.5120000
  -7.9955967   6.9219959  -1.3801538  -7.8647463   8.4400647  -2.2467275
 -12.4120000   9.3150000   5.0560000 -12.4950000  10.5280000   4.8560000
 -13.1470000   8.6800000   5.9620000 -13.0649395   7.6790345   6.0689278
 -14.1160000   9.3870000   6.7920000 -14.9866076   9.6603019   6.1958057
 -14.5750000   8.4940000   7.9470000 -13.6496173   8.0648719   8.3312071
 -15.0255872   9.1277633   8.7108163 -15.5450000   7.3690000   7.5810000
 -15.2859090   6.9849005   6.5943693 -15.4650000   6.2430000   8.6000000
 -15.7244270   6.6262564   9.5868693 -16.1617903   5.4517570   8.3233802
 -14.4513593   5.8427688   8.6211669 -16.9660000   7.9010000   7.4810000
 -17.0126034   8.6719355   6.7118537 -17.6418554   7.0866648   7.2198892
 -17.2635854   8.3262889   8.4394734 -13.5230000  10.6800000   7.3390000
 -12.3080000  10.8300000   7.4670000 -14.2539952  11.6129786   7.6640178
  -2.8440000  -4.2060000  -6.0710000  -2.7848083  -3.4729887  -6.7633086
  -2.5075777  -5.1334047  -6.2874258  -2.0950000  -3.8200000  -4.8630000
  -1.3968869  -3.0200718  -5.1096850  -1.5420325  -4.6815576  -4.4887736
  -3.1720000  -3.3740000  -3.9140000  -3.3096631  -2.2962038  -4.0006176
  -2.8824919  -3.6218782  -2.8928034  -4.4020000  -4.1130000  -4.3120000
  -5.2746984  -3.5081342  -4.0657600  -4.4961040  -5.0930169  -3.8442272
  -4.2880000  -4.2680000  -5.8310000  -4.6488538  -5.2320341  -6.1894979
  -5.0420000  -3.1490000  -6.5390000  -4.4380000  -2.2030000  -7.0450000
  -6.3660000  -3.2600000  -6.5700000  -6.8151222  -4.0698195  -6.1667867
  -7.2020000  -2.2560000  -7.2150000  -6.5760393  -1.5298864  -7.7336825
  -8.1330000  -2.9150000  -8.2340000  -7.5655069  -3.6852902  -8.7562106
  -8.9569261  -3.3772049  -7.6902975  -8.6850000  -1.9240000  -9.2410000
  -7.9950000  -0.9240000  -9.5270000  -9.8080000  -2.1470000  -9.7410000
  -8.0220000  -1.4870000  -6.1830000  -8.8750000  -2.0580000  -5.5030000
  -7.7550000  -0.1900000  -6.0710000  -7.0243597   0.2269473  -6.6299445
  -8.4680000   0.6570000  -5.1220000  -8.8513126   0.0644106  -4.2913325
  -7.5620000   1.7770000  -4.5780000  -7.5341930   2.5938370  -5.2991827
  -8.0960000   2.2920000  -3.2490000  -8.1236660   1.4757750  -2.5271192
  -7.4449002   3.0831971  -2.8772784  -9.1023981   2.6863645  -3.3894945
  -6.1260000   1.2730000  -4.4230000  -5.7420846   1.0681864  -5.4223804
  -5.5453213   2.0758531  -3.9687549  -6.0120000   0.0260000  -3.5740000
  -6.5920847  -0.7774836  -4.0278895  -4.9663428  -0.2744158  -3.5072877
  -6.3953238   0.2301828  -2.5742640  -9.7020000   1.2810000  -5.7620000
 -10.5490000   1.8490000  -5.0730000  -9.7980000   1.1700000  -7.0820000
  -9.0609259   0.7217861  -7.6072860 -10.9320000   1.7230000  -7.8150000
 -10.9186974   2.8111694  -7.7532783 -10.8610000   1.3160000  -9.2880000
 -10.3362540   0.3619186  -9.3376944 -11.8843691   1.1859815  -9.6400097
 -10.1480000   2.3330000 -10.1670000 -10.4507826   3.3342335  -9.8604793
  -9.0724901   2.2211983 -10.0295918 -10.4690000   2.1590000 -11.6380000
 -11.6160000   1.9080000 -12.0100000  -9.4550000   2.2920000 -12.4840000
  -9.6118669   2.1862421 -13.4761237  -8.5311777   2.4983565 -12.1317632
 -12.2510000   1.2570000  -7.2100000 -13.1790000   2.0400000  -7.0040000
 -12.3400000  -0.0490000  -6.9160000 -11.2730000  -1.0400000  -7.1330000
 -10.4243934  -0.7972587  -6.4934346 -10.9615848  -1.0070431  -8.1770467
 -11.9130000  -2.3440000  -6.7690000 -11.1779229  -2.9715717  -6.2651007
 -12.2506069  -2.8399689  -7.6790207 -13.0640000  -2.0300000  -5.8760000
 -12.7113884  -1.9806568  -4.8457916 -13.8818433  -2.7472086  -5.9455972
 -13.5410000  -0.6490000  -6.3290000 -14.3076626  -0.6955717  -7.1024067
 -14.0670000   0.1490000  -5.1400000 -15.2570000   0.4540000  -5.0600000
 -13.1720000   0.4870000  -4.2180000 -12.2119795   0.1879716  -4.3130898
 -13.5440000   1.2500000  -3.0330000 -14.5047093   0.9013198  -2.6541082
 -12.4930000   1.0740000  -1.9360000 -11.6745797   1.7227700  -2.2480656
 -12.9119782   1.4432331  -0.9999315 -11.9670000  -0.3480000  -1.7330000
 -11.9753621  -0.8685013  -2.6906582 -10.5490000  -0.3200000  -1.1840000
 -10.5399134   0.1999741  -0.2260631 -10.1919512  -1.3406060  -1.0462310
  -9.8973857   0.2007298  -1.8856692 -12.8860000  -1.1280000  -0.8030000
 -13.8847470  -1.1785026  -1.2366513 -12.4969483  -2.1374170  -0.6695187
 -12.9351994  -0.6273154   0.1639506 -13.7040000   2.7300000  -3.3670000
 -14.5570000   3.4150000  -2.8030000 -12.8780000   3.2160000  -4.2870000
 -12.1732295   2.6218439  -4.6997667 -12.9290000   4.6150000  -4.6960000
 -12.7245423   5.2587873  -3.8405269 -11.8820000   4.8920000  -5.7780000
 -11.9509615   4.0884705  -6.5112693 -12.1448106   5.8382590  -6.2508897
 -10.4620000   4.9700000  -5.2450000 -10.5107944   5.3260503  -4.2159479
 -10.0416547   3.9644462  -5.2614515  -9.5820000   5.8990000  -6.0600000
  -9.7590000   7.1300000  -5.9490000  -8.7190000   5.3940000  -6.8080000
 -14.3180000   4.9810000  -5.2120000 -14.8970000   5.9880000  -4.8060000
 -14.8460000   4.1550000  -6.1090000 -14.3189339   3.3567639  -6.4332219
 -16.1650000   4.3910000  -6.6820000 -16.2416870   5.4234667  -7.0229264
 -16.4000000   3.4630000  -7.8760000 -15.9525559   2.4994215  -7.6322595
 -17.4776394   3.3444548  -7.9888735 -15.8090000   3.9810000  -9.1760000
 -15.8833896   5.0684506  -9.1802633 -14.7597401   3.6889438  -9.2191160
 -16.5420000   3.4180000 -10.3850000 -17.6021098   3.6570684 -10.3006650
 -16.1381310   3.8736237 -11.2890997 -16.3960000   1.9700000 -10.4860000
 -15.7980418   1.5063741  -9.8169736 -17.0080000   1.2330000 -11.4070000
 -17.8010000   1.8060000 -12.3000000 -17.9398582   2.8061983 -12.2794605
 -18.2631317   1.2400598 -12.9973132 -16.8240000  -0.0820000 -11.4360000
 -16.2180602  -0.5191565 -10.7564184 -17.2908581  -0.6388096 -12.1375022
 -17.2570000   4.1810000  -5.6380000 -18.1220000   5.0370000  -5.4460000
 -17.2120000   3.0370000  -4.9640000 -16.4998961   2.3531902  -5.1770998
 -18.1980000   2.7120000  -3.9410000 -19.1871723   2.6316368  -4.3917540
 -17.8540000   1.3780000  -3.2760000 -17.7784378   0.6303707  -4.0655821
 -16.8838907   1.4948604  -2.7929558 -18.8750000   0.9300000  -2.2540000
 -20.0540000   0.3070000  -2.6460000 -20.2342154   0.1430481  -3.7084225
 -20.9890000  -0.1020000  -1.7160000 -21.9107414  -0.5862556  -2.0384767
 -20.7530000   0.1070000  -0.3730000 -21.6810000  -0.3020000   0.5570000
 -22.4501318  -0.7185143   0.1613337 -19.5900000   0.7220000   0.0410000
 -19.4023198   0.8865449   1.1020380 -18.6610000   1.1300000  -0.8960000
 -17.7409820   1.6182117  -0.5745714 -18.2730000   3.8140000  -2.8880000
 -19.3570000   4.1810000  -2.4340000 -17.1140000   4.3360000  -2.5040000
 -16.2481328   3.9782026  -2.8812986 -17.0470000   5.3970000  -1.5050000
 -17.4713104   5.0481172  -0.5635433 -15.5930000   5.8060000  -1.2640000
 -15.0267808   4.9667418  -0.8600933 -15.1328727   6.1401022  -2.1939240
 -15.4480000   6.9320000  -0.2850000 -14.8480000   8.1390000  -0.5060000
 -14.4292951   8.3082673  -1.4980356 -14.9090000   8.9100000   0.6290000
 -14.5383343   9.8446420   0.7246602 -15.5560000   8.2060000   1.6110000
 -15.8590000   8.5630000   2.9220000 -15.5546918   9.5487256   3.2739094
 -16.5240000   7.6480000   3.6910000 -16.7785384   7.8930746   4.7221395
 -16.8880000   6.3950000   3.1810000 -17.4165005   5.6708528   3.8009981
 -16.5890000   6.0390000   1.8790000 -16.8955628   5.0526510   1.5308110
 -15.9100000   6.9550000   1.0700000 -17.8630000   6.6080000  -1.9410000
 -18.8200000   6.9960000  -1.2720000 -17.4790000   7.2010000  -3.0670000
 -16.6611500   6.8711424  -3.5593562 -18.1780000   8.3670000  -3.5920000
 -18.2581573   9.1152707  -2.8034793 -17.4020000   8.9680000  -4.7560000
 -17.3212648   8.2335350  -5.5573383 -17.9244029   9.8509032  -5.1243441
 -16.4040141   9.2504208  -4.4207957 -19.5950000   8.0090000  -4.0290000
 -20.4660000   8.8730000  -4.1130000 -19.8160000   6.7280000  -4.3070000
 -19.0574688   6.0624543  -4.2648251 -21.1280000   6.2550000  -4.7340000
 -21.5007785   6.9075381  -5.5235121 -21.0250000   4.8380000  -5.2820000
 -20.6616208   4.1710522  -4.5001840 -22.0076813   4.5045574  -5.6155473
 -20.3318647   4.8226516  -6.1230869 -22.1300000   6.3090000  -3.5860000
 -23.1760000   6.9500000  -3.6920000 -21.8060000   5.6300000  -2.4900000
 -20.9517223   5.0919288  -2.4619222 -22.6800000   5.6010000  -1.3230000
 -23.6166881   6.1105644  -1.5489617 -22.9920000   4.1580000  -0.9280000
 -22.0785503   3.6482335  -0.6216555 -23.7115982   4.1361617  -0.1095859
 -23.5830000   3.3470000  -2.0400000 -24.9160000   2.9940000  -2.0880000
 -25.1410000   2.2850000  -3.1790000 -26.1400401   1.9085184  -3.3987258
 -24.0050000   2.1660000  -3.8420000 -23.8739545   1.6752184  -4.7149607
 -23.0160000   2.8220000  -3.1510000 -21.9981880   2.8389497  -3.5407084
 -22.0410000   6.3360000  -0.1470000 -22.7180000   7.0500000   0.5910000
 -20.7350000   6.1520000   0.0190000 -20.2284771   5.5297307  -0.5944450
 -20.0060000   6.7970000   1.1050000 -18.9345492   6.6467870   0.9726050
 -20.2910000   8.3000000   1.1180000 -20.5078251   8.5995540   0.0926447
 -21.1740693   8.4589992   1.7368763 -19.1390000   9.1330000   1.6560000
 -19.5439373  10.0300956   2.1243440 -18.6019545   8.5457263   2.4008448
 -18.1640000   9.5500000   0.5730000 -17.5060000   8.7120000  -0.0430000
 -18.0670000  10.8530000   0.3340000 -17.4324922  11.1869797  -0.3773079
 -18.6281982  11.5038012   0.8646748 -20.3810000   6.1850000   2.4510000
 -20.4420000   6.8810000   3.4640000 -20.6330000   4.8790000   2.4520000
 -20.6008804   4.3558439   1.5886488 -21.0030000   4.1750000   3.6730000
 -20.5672853   4.6770106   4.5368503 -22.5240000   4.1550000   3.8350000
 -22.9368572   3.6277046   2.9749956 -22.7480080   3.5972915   4.7443303
 -23.1440000   5.5410000   3.9250000 -22.4971901   6.1760239   4.5303779
 -23.2213687   5.9553282   2.9197894 -24.5260000   5.5220000   4.5490000
 -24.7710000   6.1800000   5.5600000 -25.4370000   4.7670000   3.9480000
 -26.3740372   4.7178946   4.3216996 -25.1891027   4.2449764   3.1196645
 -20.4630000   2.7490000   3.6640000 -20.8050000   1.9500000   2.7930000
 -19.6160000   2.4360000   4.6400000 -19.3411868   3.1359761   5.3142481
 -19.0270000   1.1060000   4.7450000 -18.9397952   0.6595682   3.7544481
 -17.6330000   1.1910000   5.3670000 -17.0608510   1.7828736   4.6525559
 -17.7132258   1.7358354   6.3076478 -16.9230000  -0.1410000   5.6090000
 -17.5896203  -0.8023333   6.1624947 -16.5460000  -0.7920000   4.2880000
 -15.8789726  -0.1314125   3.7341070 -16.0416195  -1.7390281   4.4799344
 -17.4467088  -0.9730006   3.7014314 -15.6890000   0.0620000   6.4760000
 -15.9845162   0.4847185   7.4362493 -15.1963005  -0.8967272   6.6378351
 -15.0010229   0.7436232   5.9758238 -19.9120000   0.1820000   5.5760000
 -20.3340000   0.5360000   6.6780000 -20.1880000  -1.0030000   5.0430000
 -19.8426465  -1.2366759   4.1230947 -21.0220000  -1.9770000   5.7360000
 -21.2451335  -1.6239610   6.7428138 -22.3390000  -2.1790000   4.9860000
 -22.0952620  -2.5692299   3.9978646 -22.9175369  -2.9208635   5.5364849
 -23.1570000  -0.9050000   4.8400000 -23.5191317  -0.6114468   5.8252857
 -22.5105745  -0.1222873   4.4430152 -24.3400000  -1.1080000   3.9050000
 -24.9127364  -0.1821315   3.8517130 -23.9679231  -1.3620901   2.9124797
 -25.2220000  -2.1780000   4.3620000 -24.8345941  -2.8802819   4.9758535
 -26.5010000  -2.2750000   4.0150000 -27.0440000  -1.3720000   3.2110000
 -26.4825365  -0.6084623   2.8619026 -28.0167454  -1.4515813   2.9511291
 -27.2390000  -3.2790000   4.4730000 -26.8252349  -3.9676040   5.0851463
 -28.2108315  -3.3496113   4.2071874 -20.2950000  -3.3110000   5.8770000
 -19.5670000  -3.7290000   4.9780000 -20.4990000  -3.9740000   7.0120000
 -21.0828087  -3.5760912   7.7337585 -19.8620000  -5.2600000   7.2690000
 -18.7816438  -5.1320015   7.3364247 -20.3680000  -5.8490000   8.5880000
 -21.4562301  -5.7880384   8.5762428 -20.0635080  -6.8952287   8.6161085
 -19.8340000  -5.1330000   9.8180000 -18.7458138  -5.1923596   9.7973117
 -20.1416953  -4.0892723   9.7543190 -20.3480000  -5.7330000  11.1120000
 -21.5810000  -5.7670000  11.3020000 -19.5150000  -6.1720000  11.9330000
 -20.1290000  -6.2380000   6.1280000 -19.3550000  -7.1680000   5.8980000
 -21.2310000  -6.0210000   5.4160000 -21.8494749  -5.2603602   5.6589306
 -21.6010000  -6.8830000   4.3010000 -21.3512779  -7.9209442   4.5210224
 -23.1090000  -6.7930000   3.9980000 -23.3461198  -7.4803094   3.1859161
 -23.9300000  -7.1570000   5.2260000 -23.6937482  -6.4697897   6.0384202
 -24.9913751  -7.0863549   4.9881106 -23.6939307  -8.1760207   5.5325431
 -23.4440000  -5.4680000   3.5690000 -24.3844731  -5.4202787   3.3823629
 -20.8190000  -6.5210000   3.0430000 -20.4680000  -7.3920000   2.2470000
 -20.5500000  -5.2320000   2.8710000 -20.8882006  -4.5509114   3.5357090
 -19.8070000  -4.7550000   1.7090000 -19.9935088  -5.4075392   0.8560602
 -20.2460000  -3.3360000   1.3440000 -20.4027449  -2.7833755   2.2703565
 -19.4408017  -2.8704796   0.7756282 -21.5200000  -3.3170000   0.5230000
 -22.6130000  -3.2800000   1.1250000 -21.4240000  -3.3390000  -0.7220000
 -18.3050000  -4.7840000   1.9750000 -17.5000000  -4.5940000   1.0640000
 -17.9360000  -5.0230000   3.2290000 -18.6346217  -5.1463613   3.9478944
 -16.5320000  -5.0760000   3.6140000 -16.0130059  -4.1739125   3.2899900
 -16.3720000  -5.2410000   5.1380000 -17.2558749  -5.7389573   5.5366278
 -15.1370000  -6.0710000   5.4540000 -14.2526058  -5.5734138   5.0560609
 -15.0375767  -6.1786887   6.5341013 -15.2346172  -7.0564800   4.9985890
 -16.2870000  -3.8710000   5.8140000 -15.4818534  -3.3179265   5.3303169
 -17.2341566  -3.3610586   5.6380637 -16.0240000  -3.9460000   7.3010000
 -15.0767179  -4.4554387   7.4777163 -15.9763882  -2.9381375   7.7133658
 -16.8290206  -4.4985733   7.7854630 -15.8130000  -6.2230000   2.9120000
 -14.8350000  -6.0270000   2.1900000 -16.3070000  -7.4520000   3.1280000
 -17.4690000  -7.7600000   3.9770000 -18.2939474  -7.0973250   3.7154206
 -17.2020803  -7.6114742   5.0233235 -17.7620000  -9.2000000   3.6590000
 -18.5089980  -9.2534124   2.8670150 -18.1416533  -9.6998383   4.5501377
 -16.4660000  -9.7960000   3.2260000 -16.6642561 -10.6012038   2.5185820
 -15.8617214 -10.1769564   4.0492978 -15.7290000  -8.6550000   2.5220000
 -14.6575283  -8.6523211   2.7220988 -15.9640000  -8.7170000   1.0170000
 -15.1300000  -9.2300000   0.2710000 -17.1020000  -8.1910000   0.5790000
 -17.7687246  -7.8088689   1.2344033 -17.4460000  -8.1880000  -0.8380000
 -17.3187102  -9.1879772  -1.2526590 -18.9020000  -7.7610000  -1.0300000
 -19.5273524  -8.5012445  -0.5309291 -19.0251517  -6.7939665  -0.5423732
 -19.3160000  -7.6490000  -2.4890000 -20.3214629  -7.2306761  -2.5353706
 -18.6217079  -6.9822838  -3.0004196 -19.3150000  -8.9870000  -3.2000000
 -20.1000000  -9.8780000  -2.8720000 -18.4310000  -9.1380000  -4.1800000
 -18.3877727 -10.0104772  -4.6869679 -17.8061796  -8.3796351  -4.4136310
 -16.5240000  -7.2600000  -1.6200000 -16.0700000  -7.5950000  -2.7140000
 -16.2510000  -6.0900000  -1.0520000 -16.6734404  -5.8466868  -0.1674424
 -15.3820000  -5.1110000  -1.6960000 -15.6402375  -5.0226109  -2.7512724
 -15.5470000  -3.7410000  -1.0360000 -15.5408984  -3.9604401   0.0316648
 -14.6764810  -3.1348676  -1.2867992 -16.8210000  -2.9740000  -1.3910000
 -17.6563229  -3.6730863  -1.4311860 -17.1060000  -1.9030000  -0.3480000
 -16.2712652  -1.2032277  -0.3075608 -18.0162575  -1.3668155  -0.6163991
 -17.2348896  -2.3707944   0.6280411 -16.7030000  -2.3550000  -2.7760000
 -16.5468521  -3.1417543  -3.5140616 -17.6189477  -1.8131169  -3.0115925
 -15.8585509  -1.6660813  -2.7958944 -13.9220000  -5.5500000  -1.6280000
 -13.2040000  -5.5060000  -2.6250000 -13.4920000  -5.9730000  -0.4420000
 -14.1122495  -5.9629400   0.3550500 -12.1180000  -6.4180000  -0.2430000
 -11.4374649  -5.5706375  -0.3263543 -11.9580000  -7.0390000   1.1470000
 -12.6189576  -6.5188809   1.8403328 -12.2415352  -8.0901861   1.0948887
 -10.6200000  -6.9330000   1.6010000 -10.5455341  -7.3285804   2.4725336
 -11.7120000  -7.4270000  -1.3130000 -10.5920000  -7.3930000  -1.8190000
 -12.6350000  -8.3230000  -1.6520000 -13.5315716  -8.3286236  -1.1869977
 -12.3730000  -9.3430000  -2.6610000 -11.4855227  -9.9145810  -2.3893783
 -13.5600000 -10.3030000  -2.7650000 -14.4670024  -9.7179788  -2.6126974
 -13.5590554 -10.7147862  -3.7742231 -13.5140000 -11.4380000  -1.7550000
 -12.8165366 -12.1961017  -2.1112690 -13.1648520 -11.0435838  -0.8007288
 -14.8680000 -12.0860000  -1.5450000 -15.8950000 -11.4080000  -1.5110000
 -14.8770000 -13.4050000  -1.4030000 -15.7521872 -13.8885274  -1.2603463
 -14.0086239 -13.9195727  -1.4382028 -12.0980000  -8.7060000  -4.0190000
 -11.2940000  -9.2120000  -4.8010000 -12.7710000  -7.5930000  -4.2930000
 -13.4530706  -7.2405195  -3.6367710 -12.5970000  -6.8860000  -5.5550000
 -12.6119183  -7.6104314  -6.3692946 -13.7310000  -5.8940000  -5.7660000
 -13.7234914  -5.1566618  -4.9632696 -13.5997109  -5.3895192  -6.7232683
 -14.6834228  -6.4240755  -5.7628501 -11.2510000  -6.1710000  -5.6040000
 -10.4840000  -6.3360000  -6.5530000 -10.9710000  -5.3760000  -4.5770000
 -11.6455092  -5.2511264  -3.8356882  -9.7190000  -4.6320000  -4.5050000
  -9.5086781  -4.1664146  -5.4678573  -9.8120000  -3.5370000  -3.4430000
  -9.8904645  -4.0074143  -2.4628709  -8.9054108  -2.9332588  -3.4841416
 -10.9420000  -2.7080000  -3.6610000 -10.9773124  -2.0301561  -2.9821182
  -8.5510000  -5.5630000  -4.1910000  -7.4060000  -5.1250000  -4.0810000
  -8.8510000  -6.8500000  -4.0470000  -9.8106523  -7.1573604  -4.1155298
  -7.8270000  -7.8430000  -3.7440000  -8.2945825  -8.8022745  -3.5220579
  -6.8900000  -8.0210000  -4.9400000  -6.7797840  -7.0460439  -5.4147760
  -5.9250018  -8.3465514  -4.5515482  -7.3900000  -9.0280000  -5.9620000
  -6.9880447 -10.0084450  -5.7065389  -8.4785033  -9.0582828  -5.9135692
  -6.9560000  -8.6540000  -7.3700000  -7.7245246  -8.0282689  -7.8237946
  -6.0200182  -8.0979261  -7.3169029  -6.7540000  -9.8310000  -8.2110000
  -5.8071046 -10.1513238  -8.3555034  -7.7440000 -10.4980000  -8.7920000
  -8.9990000 -10.1070000  -8.6250000  -9.2012137  -9.2990009  -8.0537320
  -9.7475927 -10.6187724  -9.0697444  -7.4790000 -11.5600000  -9.5430000
  -6.5225888 -11.8584557  -9.6706790  -8.2349999 -12.0646967  -9.9832774
  -7.0260000  -7.4390000  -2.5100000  -5.7950000  -7.4890000  -2.5120000
  -7.5986397  -7.0509645  -1.4941497
