# Supplementary material for: Accelerated flexible protein-ligand docking using Hamiltonian replica exchange with a repulsive biasing potential
Source: PLoS One. 2017 Feb 16;12(2):e0172072. doi: 10.1371/journal.pone.0172072 (PMC5313199; doi:10.1371/journal.pone.0172072)
Supplement: S1 File — (ZIP) [file pone.0172072.s001.zip › BPREMD_example/comp2.prmtop]

%VERSION  VERSION_STAMP = V0001.000  DATE = 03/17/16  17:34:59
%FLAG TITLE
%FORMAT(20a4)
default_name
%FLAG POINTERS
%FORMAT(10I8)
     687      13     336     359     761     488    1524    1168       0       0
    3784      41     359     488    1168      44     101      40      26       0
       0       0       0       0       0       0       0       0      25       0
       0
%FLAG ATOM_NAME
%FORMAT(20a4)
N   H1  H2  H3  CA  HA  CB  HB  CG2 HG21HG22HG23OG1 HG1 C   O   N   H   CA  HA  
CB  HB2 HB3 CG  HG2 HG3 CD  OE1 NE2 HE21HE22C   O   N   H   CA  HA  CB  HB2 HB3 
CG  HG2 HG3 CD  OE1 NE2 HE21HE22C   O   N   H   CA  HA  CB  HB  CG1 HG11HG12HG13
CG2 HG21HG22HG23C   O   N   H   CA  HA  CB  HB2 HB3 CG  HG  CD1 HD11HD12HD13CD2 
HD21HD22HD23C   O   N   H   CA  HA  CB  HB2 HB3 CG  OD1 OD2 C   O   N   H   CA  
HA  CB  HB2 HB3 CG  CD1 HD1 NE1 HE1 CE2 CZ2 HZ2 CH2 HH2 CZ3 HZ3 CE3 HE3 CD2 C   
O   N   H   CA  HA  CB  HB2 HB3 CG  CD1 HD1 CE1 HE1 CZ  HZ  CE2 HE2 CD2 HD2 C   
O   N   H   CA  HA  CB  HB2 HB3 CG  OD1 OD2 C   O   N   H   CA  HA  CB  HB2 HB3 
OG  HG  C   O   N   H   CA  HA  CB  HB2 HB3 CG  HG2 HG3 CD  HD2 HD3 NE  HE  CZ  
NH1 HH11HH12NH2 HH21HH22C   O   N   H   CA  HA  CB  HB2 HB3 CG  HG  CD1 HD11HD12
HD13CD2 HD21HD22HD23C   O   OXT N   H2  H3  CD  HD2 HD3 CG  HG2 HG3 CB  HB2 HB3 
CA  HA  C   O   N   H   CA  HA  CB  HB2 HB3 CG  OD1 OD2 C   O   N   H   CA  HA  
CB  HB  CG2 HG21HG22HG23CG1 HG12HG13CD1 HD11HD12HD13C   O   N   H   CA  HA  CB  
HB2 HB3 CG  HG2 HG3 CD  OE1 NE2 HE21HE22C   O   N   CD  HD2 HD3 CG  HG2 HG3 CB  
HB2 HB3 CA  HA  C   O   N   H   CA  HA  CB  HB2 HB3 CG  HG  CD1 HD11HD12HD13CD2 
HD21HD22HD23C   O   N   H   CA  HA  CB  HB2 HB3 CG  HG2 HG3 CD  OE1 OE2 C   O   
N   H   CA  HA  CB  HB2 HB3 CG  HG2 HG3 CD  HD2 HD3 NE  HE  CZ  NH1 HH11HH12NH2 
HH21HH22C   O   N   H   CA  HA  CB  HB2 HB3 CG  CD1 HD1 CE1 HE1 CZ  OH  HH  CE2 
HE2 CD2 HD2 C   O   N   H   CA  HA  CB  HB2 HB3 CG  CD1 HD1 NE1 HE1 CE2 CZ2 HZ2 
CH2 HH2 CZ3 HZ3 CE3 HE3 CD2 C   O   N   H   CA  HA  CB  HB1 HB2 HB3 C   O   N   
H   CA  HA  CB  HB1 HB2 HB3 C   O   N   H   CA  HA  CB  HB2 HB3 CG  ND1 CE1 HE1 
NE2 HE2 CD2 HD2 C   O   N   H   CA  HA  CB  HB2 HB3 CG  HG2 HG3 CD  OE1 NE2 HE21
HE22C   O   N   H   CA  HA  CB  HB2 HB3 CG  HG2 HG3 CD  OE1 NE2 HE21HE22C   O   
N   H   CA  HA  CB  HB2 HB3 CG  HG  CD1 HD11HD12HD13CD2 HD21HD22HD23C   O   N   
H   CA  HA  CB  HB2 HB3 CG  HG2 HG3 CD  HD2 HD3 NE  HE  CZ  NH1 HH11HH12NH2 HH21
HH22C   O   N   H   CA  HA  CB  HB2 HB3 CG  HG2 HG3 CD  OE1 OE2 C   O   N   H   
CA  HA  CB  HB  CG2 HG21HG22HG23OG1 HG1 C   O   N   H   CA  HA  CB  HB2 HB3 CG  
OD1 OD2 C   O   N   H   CA  HA  CB  HB  CG2 HG21HG22HG23CG1 HG12HG13CD1 HD11HD12
HD13C   O   N   CD  HD2 HD3 CG  HG2 HG3 CB  HB2 HB3 CA  HA  C   O   N   H   CA  
HA  CB  HB2 HB3 CG  HG2 HG3 CD  OE1 NE2 HE21HE22C   O   N   H   CA  HA  CB  HB2 
HB3 CG  HG  CD1 HD11HD12HD13CD2 HD21HD22HD23C   O   N   H   CA  HA  CB  HB2 HB3 
OG  HG  C   O   N   H   CA  HA  CB  HB2 HB3 CG  HG2 HG3 CD  OE1 NE2 HE21HE22C   
O   N   H   CA  HA  CB  HB1 HB2 HB3 C   O   N   H   CA  HA  CB  HB2 HB3 OG  HG  
C   O   N   H   CA  HA  CB  HB2 HB3 CG  HG2 HG3 CD  HD2 HD3 NE  HE  CZ  NH1 HH11
HH12NH2 HH21HH22C   O   OXT 
%FLAG CHARGE
%FORMAT(5E16.8)
  1.02409326E+00  1.24640532E+00  1.24640532E+00  1.24640532E+00  6.19558200E-02
  1.98076401E+00  8.22554622E+00 -5.88580290E-01 -4.65397542E+00  1.14253821E+00
  1.14253821E+00  1.14253821E+00 -1.23255637E+01  7.41647610E+00  1.12304035E+01
 -1.04268001E+01 -7.57501011E+00  4.95464337E+00 -5.64891300E-02  1.54889550E+00
 -6.56002800E-02  3.11601330E-01  3.11601330E-01 -1.17533835E+00  6.41424960E-01
  6.41424960E-01  1.26663207E+01 -1.10900918E+01 -1.71417176E+01  7.74629973E+00
  7.74629973E+00  1.08841798E+01 -1.03484442E+01 -7.57501011E+00  4.95464337E+00
 -5.64891300E-02  1.54889550E+00 -6.56002800E-02  3.11601330E-01  3.11601330E-01
 -1.17533835E+00  6.41424960E-01  6.41424960E-01  1.26663207E+01 -1.10900918E+01
 -1.71417176E+01  7.74629973E+00  7.74629973E+00  1.08841798E+01 -1.03484442E+01
 -7.57501011E+00  4.95464337E+00 -1.59445125E+00  1.76574087E+00  5.43935655E+00
 -5.41202310E-01 -5.81655816E+00  1.44138393E+00  1.44138393E+00  1.44138393E+00
 -5.81655816E+00  1.44138393E+00  1.44138393E+00  1.44138393E+00  1.08841798E+01
 -1.03484442E+01 -7.57501011E+00  4.95464337E+00 -9.43915140E-01  1.68009606E+00
 -2.00809746E+00  8.32759110E-01  8.32759110E-01  6.43429413E+00 -6.57825030E-01
 -7.50940983E+00  1.82223000E+00  1.82223000E+00  1.82223000E+00 -7.50940983E+00
  1.82223000E+00  1.82223000E+00  1.82223000E+00  1.08841798E+01 -1.03484442E+01
 -9.40817349E+00  5.35006728E+00  6.94269630E-01  1.60356240E+00 -5.52135690E-01
 -2.22312060E-01 -2.22312060E-01  1.45669066E+01 -1.00477762E+01 -1.00477762E+01
  9.77808618E+00 -1.06035564E+01 -7.57501011E+00  4.95464337E+00 -5.01113250E-01
  2.04636429E+00 -9.11115000E-02  6.17735970E-01  6.17735970E-01 -2.57845545E+00
 -2.98481274E+00  3.75743826E+00 -6.22838214E+00  6.21744876E+00  2.51467740E+00
 -4.73962023E+00  2.86454556E+00 -2.06640882E+00  2.58209991E+00 -3.59343756E+00
  2.63676681E+00 -4.34966301E+00  3.09779100E+00  2.26503189E+00  1.08841798E+01
 -1.03484442E+01 -7.57501011E+00  4.95464337E+00 -4.37335200E-02  1.78214094E+00
 -6.25024890E-01  5.37557850E-01  5.37557850E-01  2.15023140E-01 -2.28872088E+00
  2.42356590E+00 -3.10507992E+00  2.60578890E+00 -1.95343056E+00  2.36343231E+00
 -3.10507992E+00  2.60578890E+00 -2.28872088E+00  2.42356590E+00  1.08841798E+01
 -1.03484442E+01 -9.40817349E+00  5.35006728E+00  6.94269630E-01  1.60356240E+00
 -5.52135690E-01 -2.22312060E-01 -2.22312060E-01  1.45669066E+01 -1.00477762E+01
 -1.00477762E+01  9.77808618E+00 -1.06035564E+01 -7.57501011E+00  4.95464337E+00
 -4.53735270E-01  1.53613989E+00  3.85766091E+00  6.41424960E-01  6.41424960E-01
 -1.19283176E+01  7.79003325E+00  1.08841798E+01 -1.03484442E+01 -6.33953817E+00
  5.00566581E+00 -4.80522051E+00  2.84267880E+00 -1.27556100E-02  5.95869210E-01
  5.95869210E-01  7.10669700E-01  5.19335550E-01  5.19335550E-01  8.85603780E-01
  1.25187201E+00  1.25187201E+00 -9.64870785E+00  6.29762688E+00  1.28940995E+01
 -1.57203782E+01  6.33771594E+00  6.33771594E+00 -1.57203782E+01  6.33771594E+00
  6.33771594E+00  1.33769904E+01 -1.07402236E+01 -6.96274083E+00  4.88539863E+00
 -5.18788881E+00  2.45272158E+00 -4.49908587E+00  1.77485202E+00  1.77485202E+00
  6.75318438E+00 -6.81514020E-01 -7.58594349E+00  1.89147474E+00  1.89147474E+00
  1.89147474E+00 -7.58594349E+00  1.89147474E+00  1.89147474E+00  1.89147474E+00
  1.51718870E+01 -1.03848888E+01 -1.03848888E+01 -3.68090460E+00  1.12978260E+00
  1.12978260E+00 -2.18667600E-01  1.82223000E+00  1.82223000E+00 -2.20489830E+00
  1.82223000E+00  1.82223000E+00 -2.09556450E+00  1.82223000E+00  1.82223000E+00
  1.82223000E+00  1.82223000E+00  9.58492980E+00 -9.11115000E+00 -9.40817349E+00
  5.35006728E+00  6.94269630E-01  1.60356240E+00 -5.52135690E-01 -2.22312060E-01
 -2.22312060E-01  1.45669066E+01 -1.00477762E+01 -1.00477762E+01  9.77808618E+00
 -1.06035564E+01 -7.57501011E+00  4.95464337E+00 -1.08787131E+00  1.58351787E+00
  2.37436569E+00  3.40757010E-01 -5.83842492E+00  1.60720686E+00  1.60720686E+00
  1.60720686E+00 -7.83558900E-01  4.30046280E-01  4.30046280E-01 -1.20267180E+00
  3.38934780E-01  3.38934780E-01  3.38934780E-01  1.08841798E+01 -1.03484442E+01
 -7.57501011E+00  4.95464337E+00 -5.64891300E-02  1.54889550E+00 -6.56002800E-02
  3.11601330E-01  3.11601330E-01 -1.17533835E+00  6.41424960E-01  6.41424960E-01
  1.26663207E+01 -1.10900918E+01 -1.71417176E+01  7.74629973E+00  7.74629973E+00
  1.08841798E+01 -1.03484442E+01 -4.64304204E+00  3.49868160E-01  7.12491930E-01
  7.12491930E-01  3.44401470E-01  3.88134990E-01  3.88134990E-01 -1.27556100E-01
  4.61024190E-01  4.61024190E-01 -4.84713180E-01  1.16804943E+00  1.07438681E+01
 -1.04741780E+01 -7.57501011E+00  4.95464337E+00 -9.43915140E-01  1.68009606E+00
 -2.00809746E+00  8.32759110E-01  8.32759110E-01  6.43429413E+00 -6.57825030E-01
 -7.50940983E+00  1.82223000E+00  1.82223000E+00  1.82223000E+00 -7.50940983E+00
  1.82223000E+00  1.82223000E+00  1.82223000E+00  1.08841798E+01 -1.03484442E+01
 -9.40817349E+00  5.35006728E+00  7.23425310E-01  2.01356415E+00  1.02044880E+00
 -3.15245790E-01 -3.15245790E-01  2.47823280E-01 -7.74447750E-01 -7.74447750E-01
  1.46762404E+01 -1.03648442E+01 -1.03648442E+01  9.77808618E+00 -1.06035564E+01
 -6.33953817E+00  5.00566581E+00 -4.80522051E+00  2.84267880E+00 -1.27556100E-02
  5.95869210E-01  5.95869210E-01  7.10669700E-01  5.19335550E-01  5.19335550E-01
  8.85603780E-01  1.25187201E+00  1.25187201E+00 -9.64870785E+00  6.29762688E+00
  1.28940995E+01 -1.57203782E+01  6.33771594E+00  6.33771594E+00 -1.57203782E+01
  6.33771594E+00  6.33771594E+00  1.33769904E+01 -1.07402236E+01 -7.57501011E+00
  4.95464337E+00 -2.55112200E-02  1.59627348E+00 -2.76978960E-01  5.37557850E-01
  5.37557850E-01 -2.00445300E-02 -3.47317038E+00  3.09596877E+00 -4.26584043E+00
  3.01761288E+00  5.87851398E+00 -1.01662212E+01  7.27434216E+00 -4.26584043E+00
  3.01761288E+00 -3.47317038E+00  3.09596877E+00  1.08841798E+01 -1.03484442E+01
 -7.57501011E+00  4.95464337E+00 -5.01113250E-01  2.04636429E+00 -9.11115000E-02
  6.17735970E-01  6.17735970E-01 -2.57845545E+00 -2.98481274E+00  3.75743826E+00
 -6.22838214E+00  6.21744876E+00  2.51467740E+00 -4.73962023E+00  2.86454556E+00
 -2.06640882E+00  2.58209991E+00 -3.59343756E+00  2.63676681E+00 -4.34966301E+00
  3.09779100E+00  2.26503189E+00  1.08841798E+01 -1.03484442E+01 -7.57501011E+00
  4.95464337E+00  6.14091510E-01  1.49969529E+00 -3.32556975E+00  1.09880469E+00
  1.09880469E+00  1.09880469E+00  1.08841798E+01 -1.03484442E+01 -7.57501011E+00
  4.95464337E+00  6.14091510E-01  1.49969529E+00 -3.32556975E+00  1.09880469E+00
  1.09880469E+00  1.09880469E+00  1.08841798E+01 -1.03484442E+01 -7.57501011E+00
  4.95464337E+00 -1.05871563E+00  2.47823280E+00 -1.34845020E-01  6.68758410E-01
  6.68758410E-01  3.40392564E+00 -9.89835336E+00  2.97934605E+00  2.61490005E+00
 -5.09313285E+00  6.08442597E+00 -4.02166161E+00  3.39299226E+00  1.08841798E+01
 -1.03484442E+01 -7.57501011E+00  4.95464337E+00 -5.64891300E-02  1.54889550E+00
 -6.56002800E-02  3.11601330E-01  3.11601330E-01 -1.17533835E+00  6.41424960E-01
  6.41424960E-01  1.26663207E+01 -1.10900918E+01 -1.71417176E+01  7.74629973E+00
  7.74629973E+00  1.08841798E+01 -1.03484442E+01 -7.57501011E+00  4.95464337E+00
 -5.64891300E-02  1.54889550E+00 -6.56002800E-02  3.11601330E-01  3.11601330E-01
 -1.17533835E+00  6.41424960E-01  6.41424960E-01  1.26663207E+01 -1.10900918E+01
 -1.71417176E+01  7.74629973E+00  7.74629973E+00  1.08841798E+01 -1.03484442E+01
 -7.57501011E+00  4.95464337E+00 -9.43915140E-01  1.68009606E+00 -2.00809746E+00
  8.32759110E-01  8.32759110E-01  6.43429413E+00 -6.57825030E-01 -7.50940983E+00
  1.82223000E+00  1.82223000E+00  1.82223000E+00 -7.50940983E+00  1.82223000E+00
  1.82223000E+00  1.82223000E+00  1.08841798E+01 -1.03484442E+01 -6.33953817E+00
  5.00566581E+00 -4.80522051E+00  2.84267880E+00 -1.27556100E-02  5.95869210E-01
  5.95869210E-01  7.10669700E-01  5.19335550E-01  5.19335550E-01  8.85603780E-01
  1.25187201E+00  1.25187201E+00 -9.64870785E+00  6.29762688E+00  1.28940995E+01
 -1.57203782E+01  6.33771594E+00  6.33771594E+00 -1.57203782E+01  6.33771594E+00
  6.33771594E+00  1.33769904E+01 -1.07402236E+01 -9.40817349E+00  5.35006728E+00
  7.23425310E-01  2.01356415E+00  1.02044880E+00 -3.15245790E-01 -3.15245790E-01
  2.47823280E-01 -7.74447750E-01 -7.74447750E-01  1.46762404E+01 -1.03648442E+01
 -1.03648442E+01  9.77808618E+00 -1.06035564E+01 -7.57501011E+00  4.95464337E+00
 -7.08847470E-01  1.83498561E+00  6.65842842E+00  7.83558900E-02 -4.44259674E+00
  1.16987166E+00  1.16987166E+00  1.16987166E+00 -1.23200970E+01  7.47478746E+00
  1.08841798E+01 -1.03484442E+01 -9.40817349E+00  5.35006728E+00  6.94269630E-01
  1.60356240E+00 -5.52135690E-01 -2.22312060E-01 -2.22312060E-01  1.45669066E+01
 -1.00477762E+01 -1.00477762E+01  9.77808618E+00 -1.06035564E+01 -7.57501011E+00
  4.95464337E+00 -1.08787131E+00  1.58351787E+00  2.37436569E+00  3.40757010E-01
 -5.83842492E+00  1.60720686E+00  1.60720686E+00  1.60720686E+00 -7.83558900E-01
  4.30046280E-01  4.30046280E-01 -1.20267180E+00  3.38934780E-01  3.38934780E-01
  3.38934780E-01  1.08841798E+01 -1.03484442E+01 -4.64304204E+00  3.49868160E-01
  7.12491930E-01  7.12491930E-01  3.44401470E-01  3.88134990E-01  3.88134990E-01
 -1.27556100E-01  4.61024190E-01  4.61024190E-01 -4.84713180E-01  1.16804943E+00
  1.07438681E+01 -1.04741780E+01 -7.57501011E+00  4.95464337E+00 -5.64891300E-02
  1.54889550E+00 -6.56002800E-02  3.11601330E-01  3.11601330E-01 -1.17533835E+00
  6.41424960E-01  6.41424960E-01  1.26663207E+01 -1.10900918E+01 -1.71417176E+01
  7.74629973E+00  7.74629973E+00  1.08841798E+01 -1.03484442E+01 -7.57501011E+00
  4.95464337E+00 -9.43915140E-01  1.68009606E+00 -2.00809746E+00  8.32759110E-01
  8.32759110E-01  6.43429413E+00 -6.57825030E-01 -7.50940983E+00  1.82223000E+00
  1.82223000E+00  1.82223000E+00 -7.50940983E+00  1.82223000E+00  1.82223000E+00
  1.82223000E+00  1.08841798E+01 -1.03484442E+01 -7.57501011E+00  4.95464337E+00
 -4.53735270E-01  1.53613989E+00  3.85766091E+00  6.41424960E-01  6.41424960E-01
 -1.19283176E+01  7.79003325E+00  1.08841798E+01 -1.03484442E+01 -7.57501011E+00
  4.95464337E+00 -5.64891300E-02  1.54889550E+00 -6.56002800E-02  3.11601330E-01
  3.11601330E-01 -1.17533835E+00  6.41424960E-01  6.41424960E-01  1.26663207E+01
 -1.10900918E+01 -1.71417176E+01  7.74629973E+00  7.74629973E+00  1.08841798E+01
 -1.03484442E+01 -7.57501011E+00  4.95464337E+00  6.14091510E-01  1.49969529E+00
 -3.32556975E+00  1.09880469E+00  1.09880469E+00  1.09880469E+00  1.08841798E+01
 -1.03484442E+01 -7.57501011E+00  4.95464337E+00 -4.53735270E-01  1.53613989E+00
  3.85766091E+00  6.41424960E-01  6.41424960E-01 -1.19283176E+01  7.79003325E+00
  1.08841798E+01 -1.03484442E+01 -6.34318263E+00  5.03664372E+00 -5.59060164E+00
  2.63676681E+00 -6.81514020E-01  6.76047330E-01  6.76047330E-01  1.35573912E+00
  3.37112550E-01  3.37112550E-01  2.02996422E+00  8.52803640E-01  8.52803640E-01
 -1.01388877E+01  6.33953817E+00  1.34261906E+01 -1.59208235E+01  6.36504939E+00
  6.36504939E+00 -1.59208235E+01  6.36504939E+00  6.36504939E+00  1.55928221E+01
 -1.05069782E+01 -1.05069782E+01
%FLAG ATOMIC_NUMBER
%FORMAT(10I8)
       7       1       1       1       6       1       6       1       6       1
       1       1       8       1       6       8       7       1       6       1
       6       1       1       6       1       1       6       8       7       1
       1       6       8       7       1       6       1       6       1       1
       6       1       1       6       8       7       1       1       6       8
       7       1       6       1       6       1       6       1       1       1
       6       1       1       1       6       8       7       1       6       1
       6       1       1       6       1       6       1       1       1       6
       1       1       1       6       8       7       1       6       1       6
       1       1       6       8       8       6       8       7       1       6
       1       6       1       1       6       6       1       7       1       6
       6       1       6       1       6       1       6       1       6       6
       8       7       1       6       1       6       1       1       6       6
       1       6       1       6       1       6       1       6       1       6
       8       7       1       6       1       6       1       1       6       8
       8       6       8       7       1       6       1       6       1       1
       8       1       6       8       7       1       6       1       6       1
       1       6       1       1       6       1       1       7       1       6
       7       1       1       7       1       1       6       8       7       1
       6       1       6       1       1       6       1       6       1       1
       1       6       1       1       1       6       8       8       7       1
       1       6       1       1       6       1       1       6       1       1
       6       1       6       8       7       1       6       1       6       1
       1       6       8       8       6       8       7       1       6       1
       6       1       6       1       1       1       6       1       1       6
       1       1       1       6       8       7       1       6       1       6
       1       1       6       1       1       6       8       7       1       1
       6       8       7       6       1       1       6       1       1       6
       1       1       6       1       6       8       7       1       6       1
       6       1       1       6       1       6       1       1       1       6
       1       1       1       6       8       7       1       6       1       6
       1       1       6       1       1       6       8       8       6       8
       7       1       6       1       6       1       1       6       1       1
       6       1       1       7       1       6       7       1       1       7
       1       1       6       8       7       1       6       1       6       1
       1       6       6       1       6       1       6       8       1       6
       1       6       1       6       8       7       1       6       1       6
       1       1       6       6       1       7       1       6       6       1
       6       1       6       1       6       1       6       6       8       7
       1       6       1       6       1       1       1       6       8       7
       1       6       1       6       1       1       1       6       8       7
       1       6       1       6       1       1       6       7       6       1
       7       1       6       1       6       8       7       1       6       1
       6       1       1       6       1       1       6       8       7       1
       1       6       8       7       1       6       1       6       1       1
       6       1       1       6       8       7       1       1       6       8
       7       1       6       1       6       1       1       6       1       6
       1       1       1       6       1       1       1       6       8       7
       1       6       1       6       1       1       6       1       1       6
       1       1       7       1       6       7       1       1       7       1
       1       6       8       7       1       6       1       6       1       1
       6       1       1       6       8       8       6       8       7       1
       6       1       6       1       6       1       1       1       8       1
       6       8       7       1       6       1       6       1       1       6
       8       8       6       8       7       1       6       1       6       1
       6       1       1       1       6       1       1       6       1       1
       1       6       8       7       6       1       1       6       1       1
       6       1       1       6       1       6       8       7       1       6
       1       6       1       1       6       1       1       6       8       7
       1       1       6       8       7       1       6       1       6       1
       1       6       1       6       1       1       1       6       1       1
       1       6       8       7       1       6       1       6       1       1
       8       1       6       8       7       1       6       1       6       1
       1       6       1       1       6       8       7       1       1       6
       8       7       1       6       1       6       1       1       1       6
       8       7       1       6       1       6       1       1       8       1
       6       8       7       1       6       1       6       1       1       6
       1       1       6       1       1       7       1       6       7       1
       1       7       1       1       6       8       8
%FLAG MASS
%FORMAT(5E16.8)
  7.96200000E+00  3.02400000E+00  3.02400000E+00  3.02400000E+00  9.99400000E+00
  3.02400000E+00  9.99400000E+00  3.02400000E+00  5.96200000E+00  3.02400000E+00
  3.02400000E+00  3.02400000E+00  1.39840000E+01  3.02400000E+00  1.20100000E+01
  1.60000000E+01  1.19940000E+01  3.02400000E+00  9.99400000E+00  3.02400000E+00
  7.97800000E+00  3.02400000E+00  3.02400000E+00  7.97800000E+00  3.02400000E+00
  3.02400000E+00  1.20100000E+01  1.60000000E+01  9.97800000E+00  3.02400000E+00
  3.02400000E+00  1.20100000E+01  1.60000000E+01  1.19940000E+01  3.02400000E+00
  9.99400000E+00  3.02400000E+00  7.97800000E+00  3.02400000E+00  3.02400000E+00
  7.97800000E+00  3.02400000E+00  3.02400000E+00  1.20100000E+01  1.60000000E+01
  9.97800000E+00  3.02400000E+00  3.02400000E+00  1.20100000E+01  1.60000000E+01
  1.19940000E+01  3.02400000E+00  9.99400000E+00  3.02400000E+00  9.99400000E+00
  3.02400000E+00  5.96200000E+00  3.02400000E+00  3.02400000E+00  3.02400000E+00
  5.96200000E+00  3.02400000E+00  3.02400000E+00  3.02400000E+00  1.20100000E+01
  1.60000000E+01  1.19940000E+01  3.02400000E+00  9.99400000E+00  3.02400000E+00
  7.97800000E+00  3.02400000E+00  3.02400000E+00  9.99400000E+00  3.02400000E+00
  5.96200000E+00  3.02400000E+00  3.02400000E+00  3.02400000E+00  5.96200000E+00
  3.02400000E+00  3.02400000E+00  3.02400000E+00  1.20100000E+01  1.60000000E+01
  1.19940000E+01  3.02400000E+00  9.99400000E+00  3.02400000E+00  7.97800000E+00
  3.02400000E+00  3.02400000E+00  1.20100000E+01  1.60000000E+01  1.60000000E+01
  1.20100000E+01  1.60000000E+01  1.19940000E+01  3.02400000E+00  9.99400000E+00
  3.02400000E+00  7.97800000E+00  3.02400000E+00  3.02400000E+00  1.20100000E+01
  9.99400000E+00  3.02400000E+00  1.19940000E+01  3.02400000E+00  1.20100000E+01
  9.99400000E+00  3.02400000E+00  9.99400000E+00  3.02400000E+00  9.99400000E+00
  3.02400000E+00  9.99400000E+00  3.02400000E+00  1.20100000E+01  1.20100000E+01
  1.60000000E+01  1.19940000E+01  3.02400000E+00  9.99400000E+00  3.02400000E+00
  7.97800000E+00  3.02400000E+00  3.02400000E+00  1.20100000E+01  9.99400000E+00
  3.02400000E+00  9.99400000E+00  3.02400000E+00  9.99400000E+00  3.02400000E+00
  9.99400000E+00  3.02400000E+00  9.99400000E+00  3.02400000E+00  1.20100000E+01
  1.60000000E+01  1.19940000E+01  3.02400000E+00  9.99400000E+00  3.02400000E+00
  7.97800000E+00  3.02400000E+00  3.02400000E+00  1.20100000E+01  1.60000000E+01
  1.60000000E+01  1.20100000E+01  1.60000000E+01  1.19940000E+01  3.02400000E+00
  9.99400000E+00  3.02400000E+00  7.97800000E+00  3.02400000E+00  3.02400000E+00
  1.39840000E+01  3.02400000E+00  1.20100000E+01  1.60000000E+01  1.19940000E+01
  3.02400000E+00  9.99400000E+00  3.02400000E+00  7.97800000E+00  3.02400000E+00
  3.02400000E+00  7.97800000E+00  3.02400000E+00  3.02400000E+00  7.97800000E+00
  3.02400000E+00  3.02400000E+00  1.19940000E+01  3.02400000E+00  1.20100000E+01
  9.97800000E+00  3.02400000E+00  3.02400000E+00  9.97800000E+00  3.02400000E+00
  3.02400000E+00  1.20100000E+01  1.60000000E+01  1.19940000E+01  3.02400000E+00
  9.99400000E+00  3.02400000E+00  7.97800000E+00  3.02400000E+00  3.02400000E+00
  9.99400000E+00  3.02400000E+00  5.96200000E+00  3.02400000E+00  3.02400000E+00
  3.02400000E+00  5.96200000E+00  3.02400000E+00  3.02400000E+00  3.02400000E+00
  1.20100000E+01  1.60000000E+01  1.60000000E+01  9.97800000E+00  3.02400000E+00
  3.02400000E+00  7.97800000E+00  3.02400000E+00  3.02400000E+00  7.97800000E+00
  3.02400000E+00  3.02400000E+00  7.97800000E+00  3.02400000E+00  3.02400000E+00
  9.99400000E+00  3.02400000E+00  1.20100000E+01  1.60000000E+01  1.19940000E+01
  3.02400000E+00  9.99400000E+00  3.02400000E+00  7.97800000E+00  3.02400000E+00
  3.02400000E+00  1.20100000E+01  1.60000000E+01  1.60000000E+01  1.20100000E+01
  1.60000000E+01  1.19940000E+01  3.02400000E+00  9.99400000E+00  3.02400000E+00
  9.99400000E+00  3.02400000E+00  5.96200000E+00  3.02400000E+00  3.02400000E+00
  3.02400000E+00  7.97800000E+00  3.02400000E+00  3.02400000E+00  5.96200000E+00
  3.02400000E+00  3.02400000E+00  3.02400000E+00  1.20100000E+01  1.60000000E+01
  1.19940000E+01  3.02400000E+00  9.99400000E+00  3.02400000E+00  7.97800000E+00
  3.02400000E+00  3.02400000E+00  7.97800000E+00  3.02400000E+00  3.02400000E+00
  1.20100000E+01  1.60000000E+01  9.97800000E+00  3.02400000E+00  3.02400000E+00
  1.20100000E+01  1.60000000E+01  1.40100000E+01  7.97800000E+00  3.02400000E+00
  3.02400000E+00  7.97800000E+00  3.02400000E+00  3.02400000E+00  7.97800000E+00
  3.02400000E+00  3.02400000E+00  9.99400000E+00  3.02400000E+00  1.20100000E+01
  1.60000000E+01  1.19940000E+01  3.02400000E+00  9.99400000E+00  3.02400000E+00
  7.97800000E+00  3.02400000E+00  3.02400000E+00  9.99400000E+00  3.02400000E+00
  5.96200000E+00  3.02400000E+00  3.02400000E+00  3.02400000E+00  5.96200000E+00
  3.02400000E+00  3.02400000E+00  3.02400000E+00  1.20100000E+01  1.60000000E+01
  1.19940000E+01  3.02400000E+00  9.99400000E+00  3.02400000E+00  7.97800000E+00
  3.02400000E+00  3.02400000E+00  7.97800000E+00  3.02400000E+00  3.02400000E+00
  1.20100000E+01  1.60000000E+01  1.60000000E+01  1.20100000E+01  1.60000000E+01
  1.19940000E+01  3.02400000E+00  9.99400000E+00  3.02400000E+00  7.97800000E+00
  3.02400000E+00  3.02400000E+00  7.97800000E+00  3.02400000E+00  3.02400000E+00
  7.97800000E+00  3.02400000E+00  3.02400000E+00  1.19940000E+01  3.02400000E+00
  1.20100000E+01  9.97800000E+00  3.02400000E+00  3.02400000E+00  9.97800000E+00
  3.02400000E+00  3.02400000E+00  1.20100000E+01  1.60000000E+01  1.19940000E+01
  3.02400000E+00  9.99400000E+00  3.02400000E+00  7.97800000E+00  3.02400000E+00
  3.02400000E+00  1.20100000E+01  9.99400000E+00  3.02400000E+00  9.99400000E+00
  3.02400000E+00  1.20100000E+01  1.39840000E+01  3.02400000E+00  9.99400000E+00
  3.02400000E+00  9.99400000E+00  3.02400000E+00  1.20100000E+01  1.60000000E+01
  1.19940000E+01  3.02400000E+00  9.99400000E+00  3.02400000E+00  7.97800000E+00
  3.02400000E+00  3.02400000E+00  1.20100000E+01  9.99400000E+00  3.02400000E+00
  1.19940000E+01  3.02400000E+00  1.20100000E+01  9.99400000E+00  3.02400000E+00
  9.99400000E+00  3.02400000E+00  9.99400000E+00  3.02400000E+00  9.99400000E+00
  3.02400000E+00  1.20100000E+01  1.20100000E+01  1.60000000E+01  1.19940000E+01
  3.02400000E+00  9.99400000E+00  3.02400000E+00  5.96200000E+00  3.02400000E+00
  3.02400000E+00  3.02400000E+00  1.20100000E+01  1.60000000E+01  1.19940000E+01
  3.02400000E+00  9.99400000E+00  3.02400000E+00  5.96200000E+00  3.02400000E+00
  3.02400000E+00  3.02400000E+00  1.20100000E+01  1.60000000E+01  1.19940000E+01
  3.02400000E+00  9.99400000E+00  3.02400000E+00  7.97800000E+00  3.02400000E+00
  3.02400000E+00  1.20100000E+01  1.40100000E+01  9.99400000E+00  3.02400000E+00
  1.19940000E+01  3.02400000E+00  9.99400000E+00  3.02400000E+00  1.20100000E+01
  1.60000000E+01  1.19940000E+01  3.02400000E+00  9.99400000E+00  3.02400000E+00
  7.97800000E+00  3.02400000E+00  3.02400000E+00  7.97800000E+00  3.02400000E+00
  3.02400000E+00  1.20100000E+01  1.60000000E+01  9.97800000E+00  3.02400000E+00
  3.02400000E+00  1.20100000E+01  1.60000000E+01  1.19940000E+01  3.02400000E+00
  9.99400000E+00  3.02400000E+00  7.97800000E+00  3.02400000E+00  3.02400000E+00
  7.97800000E+00  3.02400000E+00  3.02400000E+00  1.20100000E+01  1.60000000E+01
  9.97800000E+00  3.02400000E+00  3.02400000E+00  1.20100000E+01  1.60000000E+01
  1.19940000E+01  3.02400000E+00  9.99400000E+00  3.02400000E+00  7.97800000E+00
  3.02400000E+00  3.02400000E+00  9.99400000E+00  3.02400000E+00  5.96200000E+00
  3.02400000E+00  3.02400000E+00  3.02400000E+00  5.96200000E+00  3.02400000E+00
  3.02400000E+00  3.02400000E+00  1.20100000E+01  1.60000000E+01  1.19940000E+01
  3.02400000E+00  9.99400000E+00  3.02400000E+00  7.97800000E+00  3.02400000E+00
  3.02400000E+00  7.97800000E+00  3.02400000E+00  3.02400000E+00  7.97800000E+00
  3.02400000E+00  3.02400000E+00  1.19940000E+01  3.02400000E+00  1.20100000E+01
  9.97800000E+00  3.02400000E+00  3.02400000E+00  9.97800000E+00  3.02400000E+00
  3.02400000E+00  1.20100000E+01  1.60000000E+01  1.19940000E+01  3.02400000E+00
  9.99400000E+00  3.02400000E+00  7.97800000E+00  3.02400000E+00  3.02400000E+00
  7.97800000E+00  3.02400000E+00  3.02400000E+00  1.20100000E+01  1.60000000E+01
  1.60000000E+01  1.20100000E+01  1.60000000E+01  1.19940000E+01  3.02400000E+00
  9.99400000E+00  3.02400000E+00  9.99400000E+00  3.02400000E+00  5.96200000E+00
  3.02400000E+00  3.02400000E+00  3.02400000E+00  1.39840000E+01  3.02400000E+00
  1.20100000E+01  1.60000000E+01  1.19940000E+01  3.02400000E+00  9.99400000E+00
  3.02400000E+00  7.97800000E+00  3.02400000E+00  3.02400000E+00  1.20100000E+01
  1.60000000E+01  1.60000000E+01  1.20100000E+01  1.60000000E+01  1.19940000E+01
  3.02400000E+00  9.99400000E+00  3.02400000E+00  9.99400000E+00  3.02400000E+00
  5.96200000E+00  3.02400000E+00  3.02400000E+00  3.02400000E+00  7.97800000E+00
  3.02400000E+00  3.02400000E+00  5.96200000E+00  3.02400000E+00  3.02400000E+00
  3.02400000E+00  1.20100000E+01  1.60000000E+01  1.40100000E+01  7.97800000E+00
  3.02400000E+00  3.02400000E+00  7.97800000E+00  3.02400000E+00  3.02400000E+00
  7.97800000E+00  3.02400000E+00  3.02400000E+00  9.99400000E+00  3.02400000E+00
  1.20100000E+01  1.60000000E+01  1.19940000E+01  3.02400000E+00  9.99400000E+00
  3.02400000E+00  7.97800000E+00  3.02400000E+00  3.02400000E+00  7.97800000E+00
  3.02400000E+00  3.02400000E+00  1.20100000E+01  1.60000000E+01  9.97800000E+00
  3.02400000E+00  3.02400000E+00  1.20100000E+01  1.60000000E+01  1.19940000E+01
  3.02400000E+00  9.99400000E+00  3.02400000E+00  7.97800000E+00  3.02400000E+00
  3.02400000E+00  9.99400000E+00  3.02400000E+00  5.96200000E+00  3.02400000E+00
  3.02400000E+00  3.02400000E+00  5.96200000E+00  3.02400000E+00  3.02400000E+00
  3.02400000E+00  1.20100000E+01  1.60000000E+01  1.19940000E+01  3.02400000E+00
  9.99400000E+00  3.02400000E+00  7.97800000E+00  3.02400000E+00  3.02400000E+00
  1.39840000E+01  3.02400000E+00  1.20100000E+01  1.60000000E+01  1.19940000E+01
  3.02400000E+00  9.99400000E+00  3.02400000E+00  7.97800000E+00  3.02400000E+00
  3.02400000E+00  7.97800000E+00  3.02400000E+00  3.02400000E+00  1.20100000E+01
  1.60000000E+01  9.97800000E+00  3.02400000E+00  3.02400000E+00  1.20100000E+01
  1.60000000E+01  1.19940000E+01  3.02400000E+00  9.99400000E+00  3.02400000E+00
  5.96200000E+00  3.02400000E+00  3.02400000E+00  3.02400000E+00  1.20100000E+01
  1.60000000E+01  1.19940000E+01  3.02400000E+00  9.99400000E+00  3.02400000E+00
  7.97800000E+00  3.02400000E+00  3.02400000E+00  1.39840000E+01  3.02400000E+00
  1.20100000E+01  1.60000000E+01  1.19940000E+01  3.02400000E+00  9.99400000E+00
  3.02400000E+00  7.97800000E+00  3.02400000E+00  3.02400000E+00  7.97800000E+00
  3.02400000E+00  3.02400000E+00  7.97800000E+00  3.02400000E+00  3.02400000E+00
  1.19940000E+01  3.02400000E+00  1.20100000E+01  9.97800000E+00  3.02400000E+00
  3.02400000E+00  9.97800000E+00  3.02400000E+00  3.02400000E+00  1.20100000E+01
  1.60000000E+01  1.60000000E+01
%FLAG ATOM_TYPE_INDEX
%FORMAT(10I8)
       1       2       2       2       3       4       3       5       3       6
       6       6       7       8       9      10       1       2       3       5
       3       6       6       3       6       6       9      10       1       2
       2       9      10       1       2       3       5       3       6       6
       3       6       6       9      10       1       2       2       9      10
       1       2       3       5       3       6       3       6       6       6
       3       6       6       6       9      10       1       2       3       5
       3       6       6       3       6       3       6       6       6       3
       6       6       6       9      10       1       2       3       5       3
       6       6       9      10      10       9      10       1       2       3
       5       3       6       6       9       9      11       1       2       9
       9      12       9      12       9      12       9      12       9       9
      10       1       2       3       5       3       6       6       9       9
      12       9      12       9      12       9      12       9      12       9
      10       1       2       3       5       3       6       6       9      10
      10       9      10       1       2       3       5       3       5       5
       7       8       9      10       1       2       3       5       3       6
       6       3       6       6       3       5       5       1       2       9
       1       2       2       1       2       2       9      10       1       2
       3       5       3       6       6       3       6       3       6       6
       6       3       6       6       6       9      10      10       1       2
       2       3       4       4       3       6       6       3       6       6
       3       4       9      10       1       2       3       5       3       6
       6       9      10      10       9      10       1       2       3       5
       3       6       3       6       6       6       3       6       6       3
       6       6       6       9      10       1       2       3       5       3
       6       6       3       6       6       9      10       1       2       2
       9      10       1       3       5       5       3       6       6       3
       6       6       3       5       9      10       1       2       3       5
       3       6       6       3       6       3       6       6       6       3
       6       6       6       9      10       1       2       3       5       3
       6       6       3       6       6       9      10      10       9      10
       1       2       3       5       3       6       6       3       6       6
       3       5       5       1       2       9       1       2       2       1
       2       2       9      10       1       2       3       5       3       6
       6       9       9      12       9      12       9       7       8       9
      12       9      12       9      10       1       2       3       5       3
       6       6       9       9      11       1       2       9       9      12
       9      12       9      12       9      12       9       9      10       1
       2       3       5       3       6       6       6       9      10       1
       2       3       5       3       6       6       6       9      10       1
       2       3       5       3       6       6       9       1       9      13
       1       2       9      11       9      10       1       2       3       5
       3       6       6       3       6       6       9      10       1       2
       2       9      10       1       2       3       5       3       6       6
       3       6       6       9      10       1       2       2       9      10
       1       2       3       5       3       6       6       3       6       3
       6       6       6       3       6       6       6       9      10       1
       2       3       5       3       6       6       3       6       6       3
       5       5       1       2       9       1       2       2       1       2
       2       9      10       1       2       3       5       3       6       6
       3       6       6       9      10      10       9      10       1       2
       3       5       3       5       3       6       6       6       7       8
       9      10       1       2       3       5       3       6       6       9
      10      10       9      10       1       2       3       5       3       6
       3       6       6       6       3       6       6       3       6       6
       6       9      10       1       3       5       5       3       6       6
       3       6       6       3       5       9      10       1       2       3
       5       3       6       6       3       6       6       9      10       1
       2       2       9      10       1       2       3       5       3       6
       6       3       6       3       6       6       6       3       6       6
       6       9      10       1       2       3       5       3       5       5
       7       8       9      10       1       2       3       5       3       6
       6       3       6       6       9      10       1       2       2       9
      10       1       2       3       5       3       6       6       6       9
      10       1       2       3       5       3       5       5       7       8
       9      10       1       2       3       5       3       6       6       3
       6       6       3       5       5       1       2       9       1       2
       2       1       2       2       9      10      10
%FLAG NUMBER_EXCLUDED_ATOMS
%FORMAT(10I8)
      12       6       5       4      14       7      10       7       6       3
       2       1       2       1       7       3      10       4      13       7
      11       6       5       8       4       3       4       3       2       1
       1       7       3      10       4      13       7      11       6       5
       8       4       3       4       3       2       1       1       7       3
      10       4      16       7      12       9       8       3       2       1
       4       2       1       1       7       3      10       4      13       7
      15       6       5      10       8       7       3       2       1       3
       2       1       1       7       3      10       4      12       7       8
       5       4       3       1       1       7       3      10       4      12
       7      12       5       4      11       7       4       7       3       8
       7       4       6       3       4       3       2       1       1       7
       3      10       4      12       7      12       5       4      10       8
       4       6       3       5       3       3       2       1       1       7
       3      10       4      12       7       8       5       4       3       1
       1       7       3      10       4      11       7       7       4       3
       2       1       7       3      10       4      13       7      12       6
       5       9       5       4       7       4       3       8       3       6
       5       2       1       2       1       1       7       3      10       4
      11       7      15       6       5      10       8       7       3       2
       1       3       2       1       1       2       1       1      16       9
       8      11       6       5       8       5       4       7       4       3
       6       3       7       3      10       4      12       7       8       5
       4       3       1       1       7       3      10       4      16       7
      15       9       8       3       2       1       7       5       4       3
       2       1       1       7       3      10       4      13       7      11
       6       5       8       4       3       4       3       2       1       1
      10       3      14      11       6       5       8       5       4       7
       4       3       6       3       7       3      10       4      13       7
      15       6       5      10       8       7       3       2       1       3
       2       1       1       7       3      10       4      13       7      11
       6       5       6       4       3       2       1       1       7       3
      10       4      13       7      12       6       5       9       5       4
       7       4       3       8       3       6       5       2       1       2
       1       1       7       3      10       4      12       7      12       5
       4      10       8       4       7       3       6       4       1       3
       2       1       1       7       3      10       4      12       7      12
       5       4      11       7       4       7       3       8       7       4
       6       3       4       3       2       1       1       7       3      10
       4      10       7       6       3       2       1       7       3      10
       4      10       7       6       3       2       1       7       3      10
       4      12       7      11       5       4       8       6       5       3
       3       2       1       1       7       3      10       4      13       7
      11       6       5       8       4       3       4       3       2       1
       1       7       3      10       4      13       7      11       6       5
       8       4       3       4       3       2       1       1       7       3
      10       4      13       7      15       6       5      10       8       7
       3       2       1       3       2       1       1       7       3      10
       4      13       7      12       6       5       9       5       4       7
       4       3       8       3       6       5       2       1       2       1
       1       7       3      10       4      13       7      11       6       5
       6       4       3       2       1       1       7       3      10       4
      14       7      10       7       6       3       2       1       2       1
       7       3      10       4      12       7       8       5       4       3
       1       1       7       3      10       4      16       7      15       9
       8       3       2       1       7       5       4       3       2       1
       1      10       3      14      11       6       5       8       5       4
       7       4       3       6       3       7       3      10       4      13
       7      11       6       5       8       4       3       4       3       2
       1       1       7       3      10       4      13       7      15       6
       5      10       8       7       3       2       1       3       2       1
       1       7       3      10       4      11       7       7       4       3
       2       1       7       3      10       4      13       7      11       6
       5       8       4       3       4       3       2       1       1       7
       3      10       4      10       7       6       3       2       1       7
       3      10       4      11       7       7       4       3       2       1
       7       3      10       4      11       7      12       6       5       9
       5       4       7       4       3       8       3       6       5       2
       1       2       1       1       2       1       1
%FLAG NONBONDED_PARM_INDEX
%FORMAT(10I8)
       1       2       4       7      11      16      22      29      37      46
      56      67      79       2       3       5       8      12      17      23
      30      38      47      57      68      80       4       5       6       9
      13      18      24      31      39      48      58      69      81       7
       8       9      10      14      19      25      32      40      49      59
      70      82      11      12      13      14      15      20      26      33
      41      50      60      71      83      16      17      18      19      20
      21      27      34      42      51      61      72      84      22      23
      24      25      26      27      28      35      43      52      62      73
      85      29      30      31      32      33      34      35      36      44
      53      63      74      86      37      38      39      40      41      42
      43      44      45      54      64      75      87      46      47      48
      49      50      51      52      53      54      55      65      76      88
      56      57      58      59      60      61      62      63      64      65
      66      77      89      67      68      69      70      71      72      73
      74      75      76      77      78      90      79      80      81      82
      83      84      85      86      87      88      89      90      91
%FLAG RESIDUE_LABEL
%FORMAT(20a4)
THR GLN GLN VAL LEU ASP TRP PHE ASP SER ARG LEU PRO ASP ILE GLN PRO LEU GLU ARG 
TYR TRP ALA ALA HIE GLN GLN LEU ARG GLU THR ASP ILE PRO GLN LEU SER GLN ALA SER 
ARG 
%FLAG RESIDUE_POINTER
%FORMAT(10I8)
       1      17      34      51      67      86      98     122     142     154
     165     189     209     225     237     256     273     287     306     321
     345     366     390     400     410     427     444     461     480     504
     519     533     545     564     578     595     614     625     642     652
     663
%FLAG BOND_FORCE_CONSTANT
%FORMAT(5E16.8)
  5.70000000E+02  4.90000000E+02  5.53000000E+02  3.40000000E+02  3.40000000E+02
  3.10000000E+02  3.20000000E+02  3.40000000E+02  3.10000000E+02  3.17000000E+02
  4.34000000E+02  3.67000000E+02  4.34000000E+02  3.17000000E+02  3.40000000E+02
  3.37000000E+02  6.56000000E+02  3.67000000E+02  4.69000000E+02  4.69000000E+02
  4.69000000E+02  4.47000000E+02  4.34000000E+02  4.28000000E+02  3.67000000E+02
  4.27000000E+02  5.46000000E+02  3.88000000E+02  3.17000000E+02  3.17000000E+02
  4.34000000E+02  4.81000000E+02  3.37000000E+02  3.40000000E+02  3.67000000E+02
  3.37000000E+02  4.50000000E+02  4.69000000E+02  3.67000000E+02  4.77000000E+02
  4.88000000E+02  4.10000000E+02  5.18000000E+02  3.17000000E+02
%FLAG BOND_EQUIL_VALUE
%FORMAT(5E16.8)
  1.22900000E+00  1.33500000E+00  9.60000000E-01  1.09000000E+00  1.09000000E+00
  1.52600000E+00  1.41000000E+00  1.09000000E+00  1.52600000E+00  1.52200000E+00
  1.01000000E+00  1.47100000E+00  1.01000000E+00  1.52200000E+00  1.09000000E+00
  1.44900000E+00  1.25000000E+00  1.08000000E+00  1.40400000E+00  1.40000000E+00
  1.40000000E+00  1.41900000E+00  1.01000000E+00  1.38000000E+00  1.08000000E+00
  1.38100000E+00  1.35200000E+00  1.45900000E+00  1.49500000E+00  1.51000000E+00
  1.01000000E+00  1.34000000E+00  1.46300000E+00  1.09000000E+00  1.47100000E+00
  1.44900000E+00  1.36400000E+00  1.40900000E+00  1.08000000E+00  1.34300000E+00
  1.33500000E+00  1.39400000E+00  1.37100000E+00  1.50400000E+00
%FLAG ANGLE_FORCE_CONSTANT
%FORMAT(5E16.8)
  8.00000000E+01  5.00000000E+01  5.00000000E+01  3.50000000E+01  5.00000000E+01
  5.00000000E+01  5.00000000E+01  6.30000000E+01  5.00000000E+01  5.50000000E+01
  5.00000000E+01  5.00000000E+01  5.00000000E+01  4.00000000E+01  5.00000000E+01
  8.00000000E+01  7.00000000E+01  5.00000000E+01  3.50000000E+01  5.00000000E+01
  8.00000000E+01  8.00000000E+01  3.50000000E+01  5.00000000E+01  8.00000000E+01
  7.00000000E+01  6.30000000E+01  5.00000000E+01  5.00000000E+01  5.00000000E+01
  5.00000000E+01  5.00000000E+01  8.00000000E+01  6.30000000E+01  4.00000000E+01
  8.00000000E+01  7.00000000E+01  6.30000000E+01  5.00000000E+01  5.00000000E+01
  6.30000000E+01  6.30000000E+01  6.30000000E+01  5.00000000E+01  6.30000000E+01
  6.30000000E+01  5.00000000E+01  7.00000000E+01  7.00000000E+01  5.00000000E+01
  6.30000000E+01  5.00000000E+01  7.00000000E+01  5.00000000E+01  7.00000000E+01
  6.30000000E+01  6.30000000E+01  5.00000000E+01  7.00000000E+01  7.00000000E+01
  6.30000000E+01  5.00000000E+01  7.00000000E+01  6.30000000E+01  3.50000000E+01
  3.50000000E+01  7.00000000E+01  5.00000000E+01  5.00000000E+01  5.00000000E+01
  5.00000000E+01  8.00000000E+01  7.00000000E+01  5.00000000E+01  3.50000000E+01
  5.00000000E+01  5.00000000E+01  5.00000000E+01  8.00000000E+01  5.00000000E+01
  5.00000000E+01  5.00000000E+01  8.00000000E+01  7.00000000E+01  5.00000000E+01
  5.00000000E+01  6.30000000E+01  6.30000000E+01  5.00000000E+01  5.00000000E+01
  7.00000000E+01  7.00000000E+01  5.00000000E+01  7.00000000E+01  7.00000000E+01
  7.00000000E+01  5.00000000E+01  5.00000000E+01  7.00000000E+01  7.00000000E+01
  6.30000000E+01
%FLAG ANGLE_EQUIL_VALUE
%FORMAT(5E16.8)
  2.14501057E+00  2.09439600E+00  2.12755727E+00  1.91113635E+00  1.91113635E+00
  1.91113635E+00  1.91113635E+00  1.93906163E+00  1.91113635E+00  1.89368305E+00
  1.91113635E+00  1.91113635E+00  1.91113635E+00  1.91113635E+00  1.91113635E+00
  2.10137732E+00  2.03505478E+00  1.91113635E+00  1.91113635E+00  1.91113635E+00
  1.94080696E+00  1.94080696E+00  2.09439600E+00  1.91113635E+00  2.10137732E+00
  2.03505478E+00  1.93906163E+00  1.91113635E+00  1.91113635E+00  1.91113635E+00
  2.06018753E+00  1.91113635E+00  1.91462701E+00  1.92160833E+00  1.91113635E+00
  2.19911580E+00  2.04203610E+00  1.93906163E+00  2.09439600E+00  2.09439600E+00
  2.09439600E+00  2.09439600E+00  2.14151991E+00  2.09439600E+00  2.09439600E+00
  2.02807346E+00  2.14850123E+00  2.31779824E+00  1.82212452E+00  2.09439600E+00
  1.85703112E+00  2.09439600E+00  1.94778828E+00  2.09439600E+00  1.89717371E+00
  1.89891904E+00  2.35445017E+00  1.91113635E+00  2.18166250E+00  2.24449438E+00
  2.01760148E+00  1.91113635E+00  2.09439600E+00  1.98967620E+00  1.91113635E+00
  2.09439600E+00  2.09439600E+00  2.09439600E+00  1.91113635E+00  2.06647072E+00
  2.15024656E+00  1.94080696E+00  2.04203610E+00  1.91113635E+00  1.91113635E+00
  1.91113635E+00  1.91113635E+00  1.91113635E+00  1.94080696E+00  2.12755727E+00
  2.05948940E+00  1.91113635E+00  1.91462701E+00  2.09439600E+00  1.97222290E+00
  2.09439600E+00  2.09439600E+00  2.09439600E+00  2.09439600E+00  2.09439600E+00
  2.09439600E+00  2.09439600E+00  2.09439600E+00  2.09439600E+00  2.04203610E+00
  2.09439600E+00  2.09439600E+00  1.91113635E+00  2.09439600E+00  2.09439600E+00
  1.97396823E+00
%FLAG DIHEDRAL_FORCE_CONSTANT
%FORMAT(5E16.8)
  2.00000000E+00  2.50000000E+00  0.00000000E+00  2.00000000E+00  4.00000000E-01
  0.00000000E+00  0.00000000E+00  2.70000000E-01  4.20000000E-01  1.55555556E-01
  2.50000000E-01  0.00000000E+00  1.60000000E-01  1.66666667E-01  2.00000000E-01
  2.00000000E-01  8.00000000E-01  8.00000000E-02  1.50000000E-01  4.50000000E-01
  1.58000000E+00  5.50000000E-01  2.00000000E-01  2.50000000E-01  1.80000000E-01
  3.62500000E+00  3.00000000E+00  3.50000000E+00  1.52500000E+00  6.52500000E+00
  1.50000000E+00  1.67500000E+00  2.40000000E+00  2.30000000E+00  2.32500000E+00
  5.37500000E+00  5.00000000E+00  1.05000000E+01  1.00000000E+00  1.10000000E+00
%FLAG DIHEDRAL_PERIODICITY
%FORMAT(5E16.8)
  1.00000000E+00  2.00000000E+00  2.00000000E+00  2.00000000E+00  3.00000000E+00
  4.00000000E+00  1.00000000E+00  2.00000000E+00  3.00000000E+00  3.00000000E+00
  1.00000000E+00  3.00000000E+00  3.00000000E+00  3.00000000E+00  1.00000000E+00
  2.00000000E+00  1.00000000E+00  3.00000000E+00  3.00000000E+00  1.00000000E+00
  2.00000000E+00  3.00000000E+00  1.00000000E+00  2.00000000E+00  3.00000000E+00
  2.00000000E+00  2.00000000E+00  2.00000000E+00  2.00000000E+00  2.00000000E+00
  2.00000000E+00  2.00000000E+00  2.00000000E+00  2.00000000E+00  2.00000000E+00
  2.00000000E+00  2.00000000E+00  2.00000000E+00  2.00000000E+00  2.00000000E+00
%FLAG DIHEDRAL_PHASE
%FORMAT(5E16.8)
  0.00000000E+00  3.14159400E+00  0.00000000E+00  0.00000000E+00  0.00000000E+00
  0.00000000E+00  0.00000000E+00  0.00000000E+00  0.00000000E+00  0.00000000E+00
  0.00000000E+00  0.00000000E+00  0.00000000E+00  0.00000000E+00  0.00000000E+00
  0.00000000E+00  0.00000000E+00  3.14159400E+00  0.00000000E+00  3.14159400E+00
  3.14159400E+00  3.14159400E+00  3.14159400E+00  3.14159400E+00  0.00000000E+00
  3.14159400E+00  3.14159400E+00  3.14159400E+00  3.14159400E+00  3.14159400E+00
  3.14159400E+00  3.14159400E+00  3.14159400E+00  3.14159400E+00  3.14159400E+00
  3.14159400E+00  3.14159400E+00  3.14159400E+00  3.14159400E+00  3.14159400E+00
%FLAG SCEE_SCALE_FACTOR
%FORMAT(5E16.8)
  1.20000000E+00  1.20000000E+00  1.20000000E+00  1.20000000E+00  1.20000000E+00
  1.20000000E+00  1.20000000E+00  1.20000000E+00  1.20000000E+00  1.20000000E+00
  1.20000000E+00  1.20000000E+00  1.20000000E+00  1.20000000E+00  1.20000000E+00
  1.20000000E+00  1.20000000E+00  1.20000000E+00  1.20000000E+00  1.20000000E+00
  1.20000000E+00  1.20000000E+00  1.20000000E+00  1.20000000E+00  1.20000000E+00
  1.20000000E+00  1.20000000E+00  1.20000000E+00  1.20000000E+00  1.20000000E+00
  1.20000000E+00  1.20000000E+00  1.20000000E+00  1.20000000E+00  1.20000000E+00
  1.20000000E+00  1.20000000E+00  0.00000000E+00  0.00000000E+00  0.00000000E+00
%FLAG SCNB_SCALE_FACTOR
%FORMAT(5E16.8)
  2.00000000E+00  2.00000000E+00  2.00000000E+00  2.00000000E+00  2.00000000E+00
  2.00000000E+00  2.00000000E+00  2.00000000E+00  2.00000000E+00  2.00000000E+00
  2.00000000E+00  2.00000000E+00  2.00000000E+00  2.00000000E+00  2.00000000E+00
  2.00000000E+00  2.00000000E+00  2.00000000E+00  2.00000000E+00  2.00000000E+00
  2.00000000E+00  2.00000000E+00  2.00000000E+00  2.00000000E+00  2.00000000E+00
  2.00000000E+00  2.00000000E+00  2.00000000E+00  2.00000000E+00  2.00000000E+00
  2.00000000E+00  2.00000000E+00  2.00000000E+00  2.00000000E+00  2.00000000E+00
  2.00000000E+00  2.00000000E+00  0.00000000E+00  0.00000000E+00  0.00000000E+00
%FLAG SOLTY
%FORMAT(5E16.8)
  0.00000000E+00  0.00000000E+00  0.00000000E+00  0.00000000E+00  0.00000000E+00
  0.00000000E+00  0.00000000E+00  0.00000000E+00  0.00000000E+00  0.00000000E+00
  0.00000000E+00  0.00000000E+00  0.00000000E+00  0.00000000E+00  0.00000000E+00
  0.00000000E+00  0.00000000E+00  0.00000000E+00  0.00000000E+00  0.00000000E+00
  0.00000000E+00  0.00000000E+00  0.00000000E+00  0.00000000E+00  0.00000000E+00
  0.00000000E+00
%FLAG LENNARD_JONES_ACOEF
%FORMAT(5E16.8)
  9.44293233E+05  2.12601181E+03  1.39982777E-01  9.95480466E+05  2.56678134E+03
  1.04308023E+06  2.01791425E+04  9.14716912E+00  2.27401052E+04  2.01823541E+02
  6.20665997E+04  5.94667300E+01  6.78771368E+04  8.79040886E+02  3.25969625E+03
  8.96776989E+04  1.07193646E+02  9.71708117E+04  1.41077189E+03  4.98586848E+03
  7.51607703E+03  7.44975864E+05  1.40467023E+03  7.91544157E+05  1.45985502E+04
  4.66922514E+04  6.82786631E+04  5.81803229E+05  0.00000000E+00  0.00000000E+00
  0.00000000E+00  0.00000000E+00  0.00000000E+00  0.00000000E+00  0.00000000E+00
  0.00000000E+00  8.82619071E+05  2.27577561E+03  9.24822270E+05  2.01619733E+04
  6.01816484E+04  8.61541883E+04  7.01803794E+05  0.00000000E+00  8.19971662E+05
  6.06829342E+05  1.02595236E+03  6.47841731E+05  1.12780457E+04  3.69471530E+04
  5.44261042E+04  4.71003287E+05  0.00000000E+00  5.74393458E+05  3.79876399E+05
  6.58473870E+04  6.63368273E+01  7.18621074E+04  9.55000044E+02  3.50301067E+03
  5.34045360E+03  4.96707306E+04  0.00000000E+00  6.37148278E+04  3.93690817E+04
  3.76169105E+03  7.91627154E+04  8.90987508E+01  8.59947003E+04  1.21014911E+03
  4.33325458E+03  6.55825601E+03  6.00750218E+04  0.00000000E+00  7.62451550E+04
  4.77908183E+04  4.64559155E+03  5.71629601E+03  5.46147253E+04  4.90239937E+01
  5.98885646E+04  7.50063100E+02  2.82099197E+03  4.33325458E+03  4.09427581E+04
  0.00000000E+00  5.30987710E+04  3.23283631E+04  3.03448006E+03  3.76169105E+03
  2.43828624E+03
%FLAG LENNARD_JONES_BCOEF
%FORMAT(5E16.8)
  8.01323529E+02  2.09604198E+01  9.37598976E-02  7.36907417E+02  2.06278363E+01
  6.75612247E+02  6.45756063E+01  7.57919667E-01  6.13981767E+01  3.56012899E+00
  1.13252061E+02  1.93248820E+00  1.06076943E+02  7.42992380E+00  1.43076527E+01
  1.36131731E+02  2.59456373E+00  1.26919150E+02  9.41257003E+00  1.76949863E+01
  2.17257828E+01  7.50714425E+02  1.79702257E+01  6.93079947E+02  5.79323581E+01
  1.03606917E+02  1.25287818E+02  6.99746810E+02  0.00000000E+00  0.00000000E+00
  0.00000000E+00  0.00000000E+00  0.00000000E+00  0.00000000E+00  0.00000000E+00
  0.00000000E+00  6.53361429E+02  1.82891803E+01  5.99015525E+02  5.44372326E+01
  9.40505980E+01  1.12529845E+02  6.14502845E+02  0.00000000E+00  5.31102864E+02
  6.77220874E+02  1.53505284E+01  6.26720080E+02  5.08951803E+01  9.21192136E+01
  1.11805549E+02  6.29300710E+02  0.00000000E+00  5.55666448E+02  5.64885984E+02
  1.15327881E+02  2.01792524E+00  1.07908863E+02  7.65648470E+00  1.46638650E+01
  1.81057616E+01  1.05648788E+02  0.00000000E+00  9.56748258E+01  9.40124296E+01
  1.50233639E+01  1.26451907E+02  2.33864085E+00  1.18043746E+02  8.61880722E+00
  1.63092814E+01  2.00642027E+01  1.16187983E+02  0.00000000E+00  1.04660679E+02
  1.03580945E+02  1.66953734E+01  1.85196588E+01  1.05031585E+02  1.73473071E+00
  9.85097219E+01  6.78541827E+00  1.31591746E+01  1.63092814E+01  9.59185913E+01
  0.00000000E+00  8.73413012E+01  8.51921330E+01  1.34932874E+01  1.50233639E+01
  1.20953369E+01
%FLAG BONDS_INC_HYDROGEN
%FORMAT(10I8)
      36      39       3      24      27       4      24      30       4      24
      33       4      18      21       5      12      15       8       0       3
      11       0       6      11       0       9      11      84      87      13
      84      90      13      69      72       4      69      75       4      60
      63       4      60      66       4      54      57      15      48      51
      13     135     138      13     135     141      13     120     123       4
     120     126       4     111     114       4     111     117       4     105
     108      15      99     102      13     180     183       4     180     186
       4     180     189       4     168     171       4     168     174       4
     168     177       4     162     165       4     156     159      15     150
     153      13     237     240       4     237     243       4     237     246
       4     225     228       4     225     231       4     225     234       4
     219     222       4     210     213       4     210     216       4     204
     207      15     198     201      13     267     270       4     267     273
       4     261     264      15     255     258      13     348     351      18
     342     345      18     336     339      18     330     333      18     321
     324      23     315     318      25     303     306       4     303     309
       4     297     300      15     291     294      13     411     414      18
     405     408      18     399     402      18     393     396      18     387
     390      18     375     378       4     375     381       4     369     372
      15     363     366      13     435     438       4     435     441       4
     429     432      15     423     426      13     480     483       3     471
     474       5     471     477       5     465     468      15     459     462
      13     549     552      31     549     555      31     540     543      31
     540     546      31     531     534      31     522     525       5     522
     528       5     513     516       4     513     519       4     504     507
       4     504     510       4     498     501      15     492     495      13
     603     606       4     603     609       4     603     612       4     591
     594       4     591     597       4     591     600       4     585     588
       4     576     579       4     576     582       4     570     573      15
     564     567      13     660     663       8     651     654       4     651
     657       4     642     645       4     642     648       4     633     636
      34     633     639      34     624     627      11     624     630      11
     684     687       4     684     690       4     678     681      15     672
     675      13     747     750       4     747     753       4     747     756
       4     738     741       4     738     744       4     726     729       4
     726     732       4     726     735       4     720     723       4     714
     717      15     708     711      13     801     804      13     801     807
      13     786     789       4     786     792       4     777     780       4
     777     783       4     771     774      15     765     768      13     846
     849      15     837     840       4     837     843       4     828     831
       4     828     834       4     819     822       5     819     825       5
     897     900       4     897     903       4     897     906       4     885
     888       4     885     891       4     885     894       4     879     882
       4     870     873       4     870     876       4     864     867      15
     858     861      13     936     939       4     936     942       4     927
     930       4     927     933       4     921     924      15     915     918
      13    1017    1020      31    1017    1023      31    1008    1011      31
    1008    1014      31     999    1002      31     990     993       5     990
     996       5     981     984       4     981     987       4     972     975
       4     972     978       4     966     969      15     960     963      13
    1083    1086      18    1077    1080      18    1071    1074       3    1062
    1065      18    1056    1059      18    1044    1047       4    1044    1050
       4    1038    1041      15    1032    1035      13    1152    1155      18
    1146    1149      18    1140    1143      18    1134    1137      18    1125
    1128      23    1119    1122      25    1107    1110       4    1107    1113
       4    1101    1104      15    1095    1098      13    1179    1182       4
    1179    1185       4    1179    1188       4    1173    1176      15    1167
    1170      13    1209    1212       4    1209    1215       4    1209    1218
       4    1203    1206      15    1197    1200      13    1266    1269      25
    1260    1263      23    1254    1257      39    1239    1242       4    1239
    1245       4    1233    1236      15    1227    1230      13    1314    1317
      13    1314    1320      13    1299    1302       4    1299    1305       4
    1290    1293       4    1290    1296       4    1284    1287      15    1278
    1281      13    1365    1368      13    1365    1371      13    1350    1353
       4    1350    1356       4    1341    1344       4    1341    1347       4
    1335    1338      15    1329    1332      13    1419    1422       4    1419
    1425       4    1419    1428       4    1407    1410       4    1407    1413
       4    1407    1416       4    1401    1404       4    1392    1395       4
    1392    1398       4    1386    1389      15    1380    1383      13    1494
    1497      31    1494    1500      31    1485    1488      31    1485    1491
      31    1476    1479      31    1467    1470       5    1467    1473       5
    1458    1461       4    1458    1464       4    1449    1452       4    1449
    1455       4    1443    1446      15    1437    1440      13    1530    1533
       4    1530    1536       4    1521    1524       4    1521    1527       4
    1515    1518      15    1509    1512      13    1584    1587       3    1572
    1575       4    1572    1578       4    1572    1581       4    1566    1569
       5    1560    1563      15    1554    1557      13    1608    1611       4
    1608    1614       4    1602    1605      15    1596    1599      13    1671
    1674       4    1671    1677       4    1671    1680       4    1662    1665
       4    1662    1668       4    1650    1653       4    1650    1656       4
    1650    1659       4    1644    1647       4    1638    1641      15    1632
    1635      13    1719    1722      15    1710    1713       4    1710    1716
       4    1701    1704       4    1701    1707       4    1692    1695       5
    1692    1698       5    1767    1770      13    1767    1773      13    1752
    1755       4    1752    1758       4    1743    1746       4    1743    1749
       4    1737    1740      15    1731    1734      13    1821    1824       4
    1821    1827       4    1821    1830       4    1809    1812       4    1809
    1815       4    1809    1818       4    1803    1806       4    1794    1797
       4    1794    1800       4    1788    1791      15    1782    1785      13
    1860    1863       3    1851    1854       5    1851    1857       5    1845
    1848      15    1839    1842      13    1908    1911      13    1908    1914
      13    1893    1896       4    1893    1899       4    1884    1887       4
    1884    1890       4    1878    1881      15    1872    1875      13    1935
    1938       4    1935    1941       4    1935    1944       4    1929    1932
      15    1923    1926      13    1974    1977       3    1965    1968       5
    1965    1971       5    1959    1962      15    1953    1956      13    2043
    2046      31    2043    2049      31    2034    2037      31    2034    2040
      31    2025    2028      31    2016    2019       5    2016    2022       5
    2007    2010       4    2007    2013       4    1998    2001       4    1998
    2004       4    1992    1995      15    1986    1989      13
%FLAG BONDS_WITHOUT_HYDROGEN
%FORMAT(10I8)
      42      45       1      42      48       2      18      24       6      18
      36       7      12      18       9      12      42      10       0      12
      12      93      96       1      93      99       2      78      81       1
      78      84       2      69      78      14      60      69       6      54
      60       9      54      93      10      48      54      16     144     147
       1     144     150       2     129     132       1     129     135       2
     120     129      14     111     120       6     105     111       9     105
     144      10      99     105      16     192     195       1     192     198
       2     162     168       6     162     180       6     156     162       9
     156     192      10     150     156      16     249     252       1     249
     255       2     219     225       6     219     237       6     210     219
       6     204     210       9     204     249      10     198     204      16
     285     288       1     285     291       2     276     279      17     276
     282      17     267     276      14     261     267       9     261     285
      10     255     261      16     357     360       1     357     363       2
     348     354      19     342     348      20     336     342      20     330
     336      20     327     330      21     327     354      22     321     327
      24     315     321      26     312     315      27     312     354      28
     303     312      29     297     303       9     297     357      10     291
     297      16     417     420       1     417     423       2     405     411
      20     399     405      20     393     399      20     387     393      20
     384     387      20     384     411      20     375     384      30     369
     375       9     369     417      10     363     369      16     453     456
       1     453     459       2     444     447      17     444     450      17
     435     444      14     429     435       9     429     453      10     423
     429      16     486     489       1     486     492       2     471     480
       7     465     471       9     465     486      10     459     465      16
     558     561       1     558     564       2     537     540      32     537
     549      32     531     537      32     522     531      33     513     522
       6     504     513       6     498     504       9     498     558      10
     492     498      16     615     618      17     615     621      17     585
     591       6     585     603       6     576     585       6     570     576
       9     570     615      10     564     570      16     666     669       1
     666     672       2     660     666      10     651     660       9     642
     651       6     633     642       6     624     633      35     624     660
      12     702     705       1     702     708       2     693     696      17
     693     699      17     684     693      14     678     684       9     678
     702      10     672     678      16     759     762       1     759     765
       2     738     747       6     720     726       6     720     738       6
     714     720       9     714     759      10     708     714      16     810
     813       1     810     816       2     795     798       1     795     801
       2     786     795      14     777     786       6     771     777       9
     771     810      10     765     771      16     852     855       1     852
     858       2     846     852      10     837     846       9     828     837
       6     819     828       6     816     819      36     816     846      16
     909     912       1     909     915       2     879     885       6     879
     897       6     870     879       6     864     870       9     864     909
      10     858     864      16     954     957       1     954     960       2
     945     948      17     945     951      17     936     945      14     927
     936       6     921     927       9     921     954      10     915     921
      16    1026    1029       1    1026    1032       2    1005    1008      32
    1005    1017      32     999    1005      32     990     999      33     981
     990       6     972     981       6     966     972       9     966    1026
      10     960     966      16    1089    1092       1    1089    1095       2
    1077    1083      20    1068    1071      37    1068    1077      38    1062
    1068      38    1056    1062      20    1053    1056      20    1053    1083
      20    1044    1053      30    1038    1044       9    1038    1089      10
    1032    1038      16    1161    1164       1    1161    1167       2    1152
    1158      19    1146    1152      20    1140    1146      20    1134    1140
      20    1131    1134      21    1131    1158      22    1125    1131      24
    1119    1125      26    1116    1119      27    1116    1158      28    1107
    1116      29    1101    1107       9    1101    1161      10    1095    1101
      16    1191    1194       1    1191    1197       2    1173    1179       9
    1173    1191      10    1167    1173      16    1221    1224       1    1221
    1227       2    1203    1209       9    1203    1221      10    1197    1203
      16    1272    1275       1    1272    1278       2    1260    1266      26
    1254    1260      40    1251    1254      41    1248    1251      42    1248
    1266      43    1239    1248      44    1233    1239       9    1233    1272
      10    1227    1233      16    1323    1326       1    1323    1329       2
    1308    1311       1    1308    1314       2    1299    1308      14    1290
    1299       6    1284    1290       9    1284    1323      10    1278    1284
      16    1374    1377       1    1374    1380       2    1359    1362       1
    1359    1365       2    1350    1359      14    1341    1350       6    1335
    1341       9    1335    1374      10    1329    1335      16    1431    1434
       1    1431    1437       2    1401    1407       6    1401    1419       6
    1392    1401       6    1386    1392       9    1386    1431      10    1380
    1386      16    1503    1506       1    1503    1509       2    1482    1485
      32    1482    1494      32    1476    1482      32    1467    1476      33
    1458    1467       6    1449    1458       6    1443    1449       9    1443
    1503      10    1437    1443      16    1548    1551       1    1548    1554
       2    1539    1542      17    1539    1545      17    1530    1539      14
    1521    1530       6    1515    1521       9    1515    1548      10    1509
    1515      16    1590    1593       1    1590    1596       2    1566    1572
       6    1566    1584       7    1560    1566       9    1560    1590      10
    1554    1560      16    1626    1629       1    1626    1632       2    1617
    1620      17    1617    1623      17    1608    1617      14    1602    1608
       9    1602    1626      10    1596    1602      16    1683    1686       1
    1683    1689       2    1662    1671       6    1644    1650       6    1644
    1662       6    1638    1644       9    1638    1683      10    1632    1638
      16    1725    1728       1    1725    1731       2    1719    1725      10
    1710    1719       9    1701    1710       6    1692    1701       6    1689
    1692      36    1689    1719      16    1776    1779       1    1776    1782
       2    1761    1764       1    1761    1767       2    1752    1761      14
    1743    1752       6    1737    1743       9    1737    1776      10    1731
    1737      16    1833    1836       1    1833    1839       2    1803    1809
       6    1803    1821       6    1794    1803       6    1788    1794       9
    1788    1833      10    1782    1788      16    1866    1869       1    1866
    1872       2    1851    1860       7    1845    1851       9    1845    1866
      10    1839    1845      16    1917    1920       1    1917    1923       2
    1902    1905       1    1902    1908       2    1893    1902      14    1884
    1893       6    1878    1884       9    1878    1917      10    1872    1878
      16    1947    1950       1    1947    1953       2    1929    1935       9
    1929    1947      10    1923    1929      16    1980    1983       1    1980
    1986       2    1965    1974       7    1959    1965       9    1959    1980
      10    1953    1959      16    2052    2055      17    2052    2058      17
    2031    2034      32    2031    2043      32    2025    2031      32    2016
    2025      33    2007    2016       6    1998    2007       6    1992    1998
       9    1992    2052      10    1986    1992      16
%FLAG ANGLES_INC_HYDROGEN
%FORMAT(10I8)
      42      48      51       2      30      24      33       4      27      24
      30       4      27      24      33       4      21      18      24       6
      21      18      36       7      18      24      27       9      18      24
      30       9      18      24      33       9      18      36      39      10
      15      12      18      11      15      12      42      12      12      18
      21      13       9       0      12      18       6       0       9      19
       6       0      12      18       3       0       6      19       3       0
       9      19       3       0      12      18       0      12      15      20
      93      99     102       2      87      84      90      23      78      84
      87       2      78      84      90       2      75      69      78      24
      72      69      75       4      72      69      78      24      66      60
      69       9      63      60      66       4      63      60      69       9
      60      69      72       9      60      69      75       9      57      54
      60      28      57      54      93      29      54      60      63      30
      54      60      66      30      51      48      54      31      48      54
      57      32     144     150     153       2     138     135     141      23
     129     135     138       2     129     135     141       2     126     120
     129      24     123     120     126       4     123     120     129      24
     117     111     120       9     114     111     117       4     114     111
     120       9     111     120     123       9     111     120     126       9
     108     105     111      28     108     105     144      29     105     111
     114      30     105     111     117      30     102      99     105      31
      99     105     108      32     192     198     201       2     186     180
     189       4     183     180     186       4     183     180     189       4
     174     168     177       4     171     168     174       4     171     168
     177       4     165     162     168       9     165     162     180       9
     162     168     171       9     162     168     174       9     162     168
     177       9     162     180     183       9     162     180     186       9
     162     180     189       9     159     156     162      28     159     156
     192      29     156     162     165      30     153     150     156      31
     150     156     159      32     249     255     258       2     243     237
     246       4     240     237     243       4     240     237     246       4
     231     225     234       4     228     225     231       4     228     225
     234       4     222     219     225       9     222     219     237       9
     219     225     228       9     219     225     231       9     219     225
     234       9     219     237     240       9     219     237     243       9
     219     237     246       9     216     210     219       9     213     210
     216       4     213     210     219       9     210     219     222       9
     207     204     210      28     207     204     249      29     204     210
     213      30     204     210     216      30     201     198     204      31
     198     204     207      32     285     291     294       2     273     267
     276      24     270     267     273       4     270     267     276      24
     264     261     267      28     264     261     285      29     261     267
     270      30     261     267     273      30     258     255     261      31
     255     261     264      32     357     363     366       2     351     348
     354      39     345     342     348      40     342     348     351      40
     339     336     342      40     336     342     345      40     333     330
     336      40     330     336     339      40     327     330     333      44
     324     321     327      47     318     315     321      50     315     321
     324      52     312     315     318      54     309     303     312      58
     306     303     309       4     306     303     312      58     300     297
     303      28     300     297     357      29     297     303     306      30
     297     303     309      30     294     291     297      31     291     297
     300      32     417     423     426       2     408     405     411      40
     405     411     414      40     402     399     405      40     399     405
     408      40     396     393     399      40     393     399     402      40
     390     387     393      40     387     393     396      40     384     387
     390      40     384     411     414      40     381     375     384      62
     378     375     381       4     378     375     384      62     372     369
     375      28     372     369     417      29     369     375     378      30
     369     375     381      30     366     363     369      31     363     369
     372      32     453     459     462       2     441     435     444      24
     438     435     441       4     438     435     444      24     432     429
     435      28     432     429     453      29     429     435     438      30
     429     435     441      30     426     423     429      31     423     429
     432      32     486     492     495       2     477     471     480       7
     474     471     477      65     474     471     480       7     471     480
     483      10     468     465     471      28     468     465     486      29
     465     471     474      13     465     471     477      13     462     459
     465      31     459     465     468      32     558     564     567       2
     552     549     555      66     543     540     546      66     537     540
     543      68     537     540     546      68     537     549     552      68
     537     549     555      68     534     531     537      68     528     522
     531      69     525     522     528      65     525     522     531      69
     522     531     534      70     519     513     522       9     516     513
     519       4     516     513     522       9     513     522     525       6
     513     522     528       6     510     504     513       9     507     504
     510       4     507     504     513       9     504     513     516       9
     504     513     519       9     501     498     504      28     501     498
     558      29     498     504     507      30     498     504     510      30
     495     492     498      31     492     498     501      32     609     603
     612       4     606     603     609       4     606     603     612       4
     597     591     600       4     594     591     597       4     594     591
     600       4     588     585     591       9     588     585     603       9
     585     591     594       9     585     591     597       9     585     591
     600       9     585     603     606       9     585     603     609       9
     585     603     612       9     582     576     585       9     579     576
     582       4     579     576     585       9     576     585     588       9
     573     570     576      28     573     570     615      29     570     576
     579      30     570     576     582      30     567     564     570      31
     564     570     573      32     666     672     675       2     663     660
     666      12     657     651     660      30     654     651     657       4
     654     651     660      30     651     660     663      11     648     642
     651       9     645     642     648       4     645     642     651       9
     642     651     654       9     642     651     657       9     639     633
     642      74     636     633     639      75     636     633     642      74
     633     642     645       9     633     642     648       9     630     624
     633      77     630     624     660      18     627     624     630      19
     627     624     633      77     627     624     660      18     624     633
     636      78     624     633     639      78     624     660     663      20
     702     708     711       2     690     684     693      24     687     684
     690       4     687     684     693      24     681     678     684      28
     681     678     702      29     678     684     687      30     678     684
     690      30     675     672     678      31     672     678     681      32
     759     765     768       2     753     747     756       4     750     747
     753       4     750     747     756       4     744     738     747       9
     741     738     744       4     741     738     747       9     738     747
     750       9     738     747     753       9     738     747     756       9
     732     726     735       4     729     726     732       4     729     726
     735       4     723     720     726       9     723     720     738       9
     720     726     729       9     720     726     732       9     720     726
     735       9     720     738     741       9     720     738     744       9
     717     714     720      28     717     714     759      29     714     720
     723      30     711     708     714      31     708     714     717      32
     804     801     807      23     795     801     804       2     795     801
     807       2     792     786     795      24     789     786     792       4
     789     786     795      24     783     777     786       9     780     777
     783       4     780     777     786       9     777     786     789       9
     777     786     792       9     774     771     777      28     774     771
     810      29     771     777     780      30     771     777     783      30
     768     765     771      31     765     771     774      32     852     858
     861       2     849     846     852      29     843     837     846      30
     840     837     843       4     840     837     846      30     837     846
     849      28     834     828     837       9     831     828     834       4
     831     828     837       9     828     837     840       9     828     837
     843       9     825     819     828       6     822     819     825      65
     822     819     828       6     819     828     831       9     819     828
     834       9     816     819     822      82     816     819     825      82
     816     846     849      32     909     915     918       2     903     897
     906       4     900     897     903       4     900     897     906       4
     891     885     894       4     888     885     891       4     888     885
     894       4     882     879     885       9     882     879     897       9
     879     885     888       9     879     885     891       9     879     885
     894       9     879     897     900       9     879     897     903       9
     879     897     906       9     876     870     879       9     873     870
     876       4     873     870     879       9     870     879     882       9
     867     864     870      28     867     864     909      29     864     870
     873      30     864     870     876      30     861     858     864      31
     858     864     867      32     954     960     963       2     942     936
     945      24     939     936     942       4     939     936     945      24
     933     927     936       9     930     927     933       4     930     927
     936       9     927     936     939       9     927     936     942       9
     924     921     927      28     924     921     954      29     921     927
     930      30     921     927     933      30     918     915     921      31
     915     921     924      32    1026    1032    1035       2    1020    1017
    1023      66    1011    1008    1014      66    1005    1008    1011      68
    1005    1008    1014      68    1005    1017    1020      68    1005    1017
    1023      68    1002     999    1005      68     996     990     999      69
     993     990     996      65     993     990     999      69     990     999
    1002      70     987     981     990       9     984     981     987       4
     984     981     990       9     981     990     993       6     981     990
     996       6     978     972     981       9     975     972     978       4
     975     972     981       9     972     981     984       9     972     981
     987       9     969     966     972      28     969     966    1026      29
     966     972     975      30     966     972     978      30     963     960
     966      31     960     966     969      32    1089    1095    1098       2
    1080    1077    1083      40    1077    1083    1086      40    1068    1071
    1074      85    1068    1077    1080      86    1065    1062    1068      86
    1059    1056    1062      40    1056    1062    1065      40    1053    1056
    1059      40    1053    1083    1086      40    1050    1044    1053      62
    1047    1044    1050       4    1047    1044    1053      62    1041    1038
    1044      28    1041    1038    1089      29    1038    1044    1047      30
    1038    1044    1050      30    1035    1032    1038      31    1032    1038
    1041      32    1161    1167    1170       2    1155    1152    1158      39
    1149    1146    1152      40    1146    1152    1155      40    1143    1140
    1146      40    1140    1146    1149      40    1137    1134    1140      40
    1134    1140    1143      40    1131    1134    1137      44    1128    1125
    1131      47    1122    1119    1125      50    1119    1125    1128      52
    1116    1119    1122      54    1113    1107    1116      58    1110    1107
    1113       4    1110    1107    1116      58    1104    1101    1107      28
    1104    1101    1161      29    1101    1107    1110      30    1101    1107
    1113      30    1098    1095    1101      31    1095    1101    1104      32
    1191    1197    1200       2    1185    1179    1188       4    1182    1179
    1185       4    1182    1179    1188       4    1176    1173    1179      28
    1176    1173    1191      29    1173    1179    1182      30    1173    1179
    1185      30    1173    1179    1188      30    1170    1167    1173      31
    1167    1173    1176      32    1221    1227    1230       2    1215    1209
    1218       4    1212    1209    1215       4    1212    1209    1218       4
    1206    1203    1209      28    1206    1203    1221      29    1203    1209
    1212      30    1203    1209    1215      30    1203    1209    1218      30
    1200    1197    1203      31    1197    1203    1206      32    1272    1278
    1281       2    1263    1260    1266      52    1260    1266    1269      50
    1257    1254    1260      89    1254    1260    1263      90    1251    1254
    1257      93    1248    1266    1269      97    1245    1239    1248      98
    1242    1239    1245       4    1242    1239    1248      98    1236    1233
    1239      28    1236    1233    1272      29    1233    1239    1242      30
    1233    1239    1245      30    1230    1227    1233      31    1227    1233
    1236      32    1323    1329    1332       2    1317    1314    1320      23
    1308    1314    1317       2    1308    1314    1320       2    1305    1299
    1308      24    1302    1299    1305       4    1302    1299    1308      24
    1296    1290    1299       9    1293    1290    1296       4    1293    1290
    1299       9    1290    1299    1302       9    1290    1299    1305       9
    1287    1284    1290      28    1287    1284    1323      29    1284    1290
    1293      30    1284    1290    1296      30    1281    1278    1284      31
    1278    1284    1287      32    1374    1380    1383       2    1368    1365
    1371      23    1359    1365    1368       2    1359    1365    1371       2
    1356    1350    1359      24    1353    1350    1356       4    1353    1350
    1359      24    1347    1341    1350       9    1344    1341    1347       4
    1344    1341    1350       9    1341    1350    1353       9    1341    1350
    1356       9    1338    1335    1341      28    1338    1335    1374      29
    1335    1341    1344      30    1335    1341    1347      30    1332    1329
    1335      31    1329    1335    1338      32    1431    1437    1440       2
    1425    1419    1428       4    1422    1419    1425       4    1422    1419
    1428       4    1413    1407    1416       4    1410    1407    1413       4
    1410    1407    1416       4    1404    1401    1407       9    1404    1401
    1419       9    1401    1407    1410       9    1401    1407    1413       9
    1401    1407    1416       9    1401    1419    1422       9    1401    1419
    1425       9    1401    1419    1428       9    1398    1392    1401       9
    1395    1392    1398       4    1395    1392    1401       9    1392    1401
    1404       9    1389    1386    1392      28    1389    1386    1431      29
    1386    1392    1395      30    1386    1392    1398      30    1383    1380
    1386      31    1380    1386    1389      32    1503    1509    1512       2
    1497    1494    1500      66    1488    1485    1491      66    1482    1485
    1488      68    1482    1485    1491      68    1482    1494    1497      68
    1482    1494    1500      68    1479    1476    1482      68    1473    1467
    1476      69    1470    1467    1473      65    1470    1467    1476      69
    1467    1476    1479      70    1464    1458    1467       9    1461    1458
    1464       4    1461    1458    1467       9    1458    1467    1470       6
    1458    1467    1473       6    1455    1449    1458       9    1452    1449
    1455       4    1452    1449    1458       9    1449    1458    1461       9
    1449    1458    1464       9    1446    1443    1449      28    1446    1443
    1503      29    1443    1449    1452      30    1443    1449    1455      30
    1440    1437    1443      31    1437    1443    1446      32    1548    1554
    1557       2    1536    1530    1539      24    1533    1530    1536       4
    1533    1530    1539      24    1527    1521    1530       9    1524    1521
    1527       4    1524    1521    1530       9    1521    1530    1533       9
    1521    1530    1536       9    1518    1515    1521      28    1518    1515
    1548      29    1515    1521    1524      30    1515    1521    1527      30
    1512    1509    1515      31    1509    1515    1518      32    1590    1596
    1599       2    1578    1572    1581       4    1575    1572    1578       4
    1575    1572    1581       4    1569    1566    1572       6    1569    1566
    1584       7    1566    1572    1575       9    1566    1572    1578       9
    1566    1572    1581       9    1566    1584    1587      10    1563    1560
    1566      28    1563    1560    1590      29    1560    1566    1569      13
    1557    1554    1560      31    1554    1560    1563      32    1626    1632
    1635       2    1614    1608    1617      24    1611    1608    1614       4
    1611    1608    1617      24    1605    1602    1608      28    1605    1602
    1626      29    1602    1608    1611      30    1602    1608    1614      30
    1599    1596    1602      31    1596    1602    1605      32    1677    1671
    1680       4    1674    1671    1677       4    1674    1671    1680       4
    1668    1662    1671       9    1665    1662    1668       4    1665    1662
    1671       9    1662    1671    1674       9    1662    1671    1677       9
    1662    1671    1680       9    1656    1650    1659       4    1653    1650
    1656       4    1653    1650    1659       4    1647    1644    1650       9
    1647    1644    1662       9    1644    1650    1653       9    1644    1650
    1656       9    1644    1650    1659       9    1644    1662    1665       9
    1644    1662    1668       9    1641    1638    1644      28    1641    1638
    1683      29    1638    1644    1647      30    1635    1632    1638      31
    1632    1638    1641      32    1725    1731    1734       2    1722    1719
    1725      29    1716    1710    1719      30    1713    1710    1716       4
    1713    1710    1719      30    1710    1719    1722      28    1707    1701
    1710       9    1704    1701    1707       4    1704    1701    1710       9
    1701    1710    1713       9    1701    1710    1716       9    1698    1692
    1701       6    1695    1692    1698      65    1695    1692    1701       6
    1692    1701    1704       9    1692    1701    1707       9    1689    1692
    1695      82    1689    1692    1698      82    1689    1719    1722      32
    1776    1782    1785       2    1770    1767    1773      23    1761    1767
    1770       2    1761    1767    1773       2    1758    1752    1761      24
    1755    1752    1758       4    1755    1752    1761      24    1749    1743
    1752       9    1746    1743    1749       4    1746    1743    1752       9
    1743    1752    1755       9    1743    1752    1758       9    1740    1737
    1743      28    1740    1737    1776      29    1737    1743    1746      30
    1737    1743    1749      30    1734    1731    1737      31    1731    1737
    1740      32    1833    1839    1842       2    1827    1821    1830       4
    1824    1821    1827       4    1824    1821    1830       4    1815    1809
    1818       4    1812    1809    1815       4    1812    1809    1818       4
    1806    1803    1809       9    1806    1803    1821       9    1803    1809
    1812       9    1803    1809    1815       9    1803    1809    1818       9
    1803    1821    1824       9    1803    1821    1827       9    1803    1821
    1830       9    1800    1794    1803       9    1797    1794    1800       4
    1797    1794    1803       9    1794    1803    1806       9    1791    1788
    1794      28    1791    1788    1833      29    1788    1794    1797      30
    1788    1794    1800      30    1785    1782    1788      31    1782    1788
    1791      32    1866    1872    1875       2    1857    1851    1860       7
    1854    1851    1857      65    1854    1851    1860       7    1851    1860
    1863      10    1848    1845    1851      28    1848    1845    1866      29
    1845    1851    1854      13    1845    1851    1857      13    1842    1839
    1845      31    1839    1845    1848      32    1917    1923    1926       2
    1911    1908    1914      23    1902    1908    1911       2    1902    1908
    1914       2    1899    1893    1902      24    1896    1893    1899       4
    1896    1893    1902      24    1890    1884    1893       9    1887    1884
    1890       4    1887    1884    1893       9    1884    1893    1896       9
    1884    1893    1899       9    1881    1878    1884      28    1881    1878
    1917      29    1878    1884    1887      30    1878    1884    1890      30
    1875    1872    1878      31    1872    1878    1881      32    1947    1953
    1956       2    1941    1935    1944       4    1938    1935    1941       4
    1938    1935    1944       4    1932    1929    1935      28    1932    1929
    1947      29    1929    1935    1938      30    1929    1935    1941      30
    1929    1935    1944      30    1926    1923    1929      31    1923    1929
    1932      32    1980    1986    1989       2    1971    1965    1974       7
    1968    1965    1971      65    1968    1965    1974       7    1965    1974
    1977      10    1962    1959    1965      28    1962    1959    1980      29
    1959    1965    1968      13    1959    1965    1971      13    1956    1953
    1959      31    1953    1959    1962      32    2046    2043    2049      66
    2037    2034    2040      66    2031    2034    2037      68    2031    2034
    2040      68    2031    2043    2046      68    2031    2043    2049      68
    2028    2025    2031      68    2022    2016    2025      69    2019    2016
    2022      65    2019    2016    2025      69    2016    2025    2028      70
    2013    2007    2016       9    2010    2007    2013       4    2010    2007
    2016       9    2007    2016    2019       6    2007    2016    2022       6
    2004    1998    2007       9    2001    1998    2004       4    2001    1998
    2007       9    1998    2007    2010       9    1998    2007    2013       9
    1995    1992    1998      28    1995    1992    2052      29    1992    1998
    2001      30    1992    1998    2004      30    1989    1986    1992      31
    1986    1992    1995      32
%FLAG ANGLES_WITHOUT_HYDROGEN
%FORMAT(10I8)
      45      42      48       1      42      48      54       3      24      18
      36       5      18      12      42       8      12      18      24      14
      12      18      36      15      12      42      45      16      12      42
      48      17       0      12      18      21       0      12      42      22
      96      93      99       1      93      99     105       3      81      78
      84       1      69      78      81      25      69      78      84      26
      60      54      93       8      60      69      78      27      54      60
      69      14      54      93      96      16      54      93      99      17
      48      54      60      33      48      54      93      34     147     144
     150       1     144     150     156       3     132     129     135       1
     120     129     132      25     120     129     135      26     111     105
     144       8     111     120     129      27     105     111     120      14
     105     144     147      16     105     144     150      17      99     105
     111      33      99     105     144      34     195     192     198       1
     192     198     204       3     168     162     180      35     162     156
     192       8     156     162     168      14     156     162     180      14
     156     192     195      16     156     192     198      17     150     156
     162      33     150     156     192      34     252     249     255       1
     249     255     261       3     225     219     237      35     210     204
     249       8     210     219     225      35     210     219     237      35
     204     210     219      14     204     249     252      16     204     249
     255      17     198     204     210      33     198     204     249      34
     288     285     291       1     285     291     297       3     279     276
     282      36     267     261     285       8     267     276     279      37
     267     276     282      37     261     267     276      38     261     285
     288      16     261     285     291      17     255     261     267      33
     255     261     285      34     360     357     363       1     357     363
     369       3     342     348     354      41     336     342     348      42
     330     327     354      43     330     336     342      42     327     330
     336      45     327     354     348      46     321     327     330      48
     321     327     354      49     315     312     354      51     315     321
     327      53     312     315     321      55     312     354     327      56
     312     354     348      57     303     297     357       8     303     312
     315      59     303     312     354      60     297     303     312      61
     297     357     360      16     297     357     363      17     291     297
     303      33     291     297     357      34     420     417     423       1
     417     423     429       3     399     405     411      42     393     399
     405      42     387     384     411      42     387     393     399      42
     384     387     393      42     384     411     405      42     375     369
     417       8     375     384     387      63     375     384     411      63
     369     375     384      64     369     417     420      16     369     417
     423      17     363     369     375      33     363     369     417      34
     456     453     459       1     453     459     465       3     447     444
     450      36     435     429     453       8     435     444     447      37
     435     444     450      37     429     435     444      38     429     453
     456      16     429     453     459      17     423     429     435      33
     423     429     453      34     489     486     492       1     486     492
     498       3     471     465     486       8     465     471     480      15
     465     486     489      16     465     486     492      17     459     465
     471      33     459     465     486      34     561     558     564       1
     558     564     570       3     540     537     549      67     531     537
     540      67     531     537     549      67     522     531     537      71
     513     522     531      72     504     498     558       8     504     513
     522      35     498     504     513      14     498     558     561      16
     498     558     564      17     492     498     504      33     492     498
     558      34     618     615     621      36     591     585     603      35
     576     570     615       8     576     585     591      35     576     585
     603      35     570     576     585      14     570     615     618      73
     570     615     621      73     564     570     576      33     564     570
     615      34     669     666     672       1     666     672     678       3
     660     666     669      16     660     666     672      17     651     660
     666       8     642     651     660      14     633     624     660      76
     633     642     651      35     624     633     642      79     624     660
     651      21     624     660     666      22     705     702     708       1
     702     708     714       3     696     693     699      36     684     678
     702       8     684     693     696      37     684     693     699      37
     678     684     693      38     678     702     705      16     678     702
     708      17     672     678     684      33     672     678     702      34
     762     759     765       1     759     765     771       3     726     720
     738      35     720     714     759       8     720     738     747      35
     714     720     726      14     714     720     738      14     714     759
     762      16     714     759     765      17     708     714     720      33
     708     714     759      34     813     810     816       1     810     816
     819      80     810     816     846       3     798     795     801       1
     786     795     798      25     786     795     801      26     777     771
     810       8     777     786     795      27     771     777     786      14
     771     810     813      16     771     810     816      17     765     771
     777      33     765     771     810      34     855     852     858       1
     852     858     864       3     846     852     855      16     846     852
     858      17     837     846     852       8     828     837     846      14
     819     816     846      81     819     828     837      35     816     819
     828      83     816     846     837      33     816     846     852      34
     912     909     915       1     909     915     921       3     885     879
     897      35     870     864     909       8     870     879     885      35
     870     879     897      35     864     870     879      14     864     909
     912      16     864     909     915      17     858     864     870      33
     858     864     909      34     957     954     960       1     954     960
     966       3     948     945     951      36     936     945     948      37
     936     945     951      37     927     921     954       8     927     936
     945      27     921     927     936      14     921     954     957      16
     921     954     960      17     915     921     927      33     915     921
     954      34    1029    1026    1032       1    1026    1032    1038       3
    1008    1005    1017      67     999    1005    1008      67     999    1005
    1017      67     990     999    1005      71     981     990     999      72
     972     966    1026       8     972     981     990      35     966     972
     981      14     966    1026    1029      16     966    1026    1032      17
     960     966     972      33     960     966    1026      34    1092    1089
    1095       1    1089    1095    1101       3    1071    1068    1077      84
    1068    1077    1083      87    1062    1068    1071      84    1062    1068
    1077      88    1056    1053    1083      42    1056    1062    1068      87
    1053    1056    1062      42    1053    1083    1077      42    1044    1038
    1089       8    1044    1053    1056      63    1044    1053    1083      63
    1038    1044    1053      64    1038    1089    1092      16    1038    1089
    1095      17    1032    1038    1044      33    1032    1038    1089      34
    1164    1161    1167       1    1161    1167    1173       3    1146    1152
    1158      41    1140    1146    1152      42    1134    1131    1158      43
    1134    1140    1146      42    1131    1134    1140      45    1131    1158
    1152      46    1125    1131    1134      48    1125    1131    1158      49
    1119    1116    1158      51    1119    1125    1131      53    1116    1119
    1125      55    1116    1158    1131      56    1116    1158    1152      57
    1107    1101    1161       8    1107    1116    1119      59    1107    1116
    1158      60    1101    1107    1116      61    1101    1161    1164      16
    1101    1161    1167      17    1095    1101    1107      33    1095    1101
    1161      34    1194    1191    1197       1    1191    1197    1203       3
    1179    1173    1191       8    1173    1191    1194      16    1173    1191
    1197      17    1167    1173    1179      33    1167    1173    1191      34
    1224    1221    1227       1    1221    1227    1233       3    1209    1203
    1221       8    1203    1221    1224      16    1203    1221    1227      17
    1197    1203    1209      33    1197    1203    1221      34    1275    1272
    1278       1    1272    1278    1284       3    1254    1260    1266      91
    1251    1248    1266      92    1251    1254    1260      94    1248    1251
    1254      95    1248    1266    1260      96    1239    1233    1272       8
    1239    1248    1251      99    1239    1248    1266     100    1233    1239
    1248     101    1233    1272    1275      16    1233    1272    1278      17
    1227    1233    1239      33    1227    1233    1272      34    1326    1323
    1329       1    1323    1329    1335       3    1311    1308    1314       1
    1299    1308    1311      25    1299    1308    1314      26    1290    1284
    1323       8    1290    1299    1308      27    1284    1290    1299      14
    1284    1323    1326      16    1284    1323    1329      17    1278    1284
    1290      33    1278    1284    1323      34    1377    1374    1380       1
    1374    1380    1386       3    1362    1359    1365       1    1350    1359
    1362      25    1350    1359    1365      26    1341    1335    1374       8
    1341    1350    1359      27    1335    1341    1350      14    1335    1374
    1377      16    1335    1374    1380      17    1329    1335    1341      33
    1329    1335    1374      34    1434    1431    1437       1    1431    1437
    1443       3    1407    1401    1419      35    1392    1386    1431       8
    1392    1401    1407      35    1392    1401    1419      35    1386    1392
    1401      14    1386    1431    1434      16    1386    1431    1437      17
    1380    1386    1392      33    1380    1386    1431      34    1506    1503
    1509       1    1503    1509    1515       3    1485    1482    1494      67
    1476    1482    1485      67    1476    1482    1494      67    1467    1476
    1482      71    1458    1467    1476      72    1449    1443    1503       8
    1449    1458    1467      35    1443    1449    1458      14    1443    1503
    1506      16    1443    1503    1509      17    1437    1443    1449      33
    1437    1443    1503      34    1551    1548    1554       1    1548    1554
    1560       3    1542    1539    1545      36    1530    1539    1542      37
    1530    1539    1545      37    1521    1515    1548       8    1521    1530
    1539      27    1515    1521    1530      14    1515    1548    1551      16
    1515    1548    1554      17    1509    1515    1521      33    1509    1515
    1548      34    1593    1590    1596       1    1590    1596    1602       3
    1572    1566    1584       5    1566    1560    1590       8    1560    1566
    1572      14    1560    1566    1584      15    1560    1590    1593      16
    1560    1590    1596      17    1554    1560    1566      33    1554    1560
    1590      34    1629    1626    1632       1    1626    1632    1638       3
    1620    1617    1623      36    1608    1602    1626       8    1608    1617
    1620      37    1608    1617    1623      37    1602    1608    1617      38
    1602    1626    1629      16    1602    1626    1632      17    1596    1602
    1608      33    1596    1602    1626      34    1686    1683    1689       1
    1683    1689    1692      80    1683    1689    1719       3    1650    1644
    1662      35    1644    1638    1683       8    1644    1662    1671      35
    1638    1644    1650      14    1638    1644    1662      14    1638    1683
    1686      16    1638    1683    1689      17    1632    1638    1644      33
    1632    1638    1683      34    1728    1725    1731       1    1725    1731
    1737       3    1719    1725    1728      16    1719    1725    1731      17
    1710    1719    1725       8    1701    1710    1719      14    1692    1689
    1719      81    1692    1701    1710      35    1689    1692    1701      83
    1689    1719    1710      33    1689    1719    1725      34    1779    1776
    1782       1    1776    1782    1788       3    1764    1761    1767       1
    1752    1761    1764      25    1752    1761    1767      26    1743    1737
    1776       8    1743    1752    1761      27    1737    1743    1752      14
    1737    1776    1779      16    1737    1776    1782      17    1731    1737
    1743      33    1731    1737    1776      34    1836    1833    1839       1
    1833    1839    1845       3    1809    1803    1821      35    1794    1788
    1833       8    1794    1803    1809      35    1794    1803    1821      35
    1788    1794    1803      14    1788    1833    1836      16    1788    1833
    1839      17    1782    1788    1794      33    1782    1788    1833      34
    1869    1866    1872       1    1866    1872    1878       3    1851    1845
    1866       8    1845    1851    1860      15    1845    1866    1869      16
    1845    1866    1872      17    1839    1845    1851      33    1839    1845
    1866      34    1920    1917    1923       1    1917    1923    1929       3
    1905    1902    1908       1    1893    1902    1905      25    1893    1902
    1908      26    1884    1878    1917       8    1884    1893    1902      27
    1878    1884    1893      14    1878    1917    1920      16    1878    1917
    1923      17    1872    1878    1884      33    1872    1878    1917      34
    1950    1947    1953       1    1947    1953    1959       3    1935    1929
    1947       8    1929    1947    1950      16    1929    1947    1953      17
    1923    1929    1935      33    1923    1929    1947      34    1983    1980
    1986       1    1980    1986    1992       3    1965    1959    1980       8
    1959    1965    1974      15    1959    1980    1983      16    1959    1980
    1986      17    1953    1959    1965      33    1953    1959    1980      34
    2055    2052    2058      36    2034    2031    2043      67    2025    2031
    2034      67    2025    2031    2043      67    2016    2025    2031      71
    2007    2016    2025      72    1998    1992    2052       8    1998    2007
    2016      35    1992    1998    2007      14    1992    2052    2055      73
    1992    2052    2058      73    1986    1992    1998      33    1986    1992
    2052      34
%FLAG DIHEDRALS_INC_HYDROGEN
%FORMAT(10I8)
      45      42      48      51       1      45      42     -48      51       2
      42      48      54      57       3      33      24      18      36      11
      33      24     -18      36      12      30      24      18      36      11
      30      24     -18      36      12      27      24      18      36      11
      27      24     -18      36      12      24      18      36      39      11
      24      18     -36      39      13      21      18      12      42      10
      21      18      24      27      10      21      18      24      30      10
      21      18      24      33      10      21      18      36      39      14
      15      12      18      21      10      15      12      18      24      10
      15      12      18      36      10      15      12      42      45       3
      15      12      42      48       3      12      18      24      27      13
      12      18      24      30      13      12      18      24      33      13
      12      18      36      39      11      12      18     -36      39      13
      12      42      48      51       2       9       0      12      15      10
       9       0      12      18      10       9       0      12      42      10
       6       0      12      15      10       6       0      12      18      10
       6       0      12      42      10       3       0      12      15      10
       3       0      12      18      10       3       0      12      42      10
       0      12      18      21      10      96      93      99     102       1
      96      93     -99     102       2      93      99     105     108       3
      81      78      84      87       1      81      78     -84      87       2
      81      78      84      90       1      81      78     -84      90       2
      75      69      78      81      17      75      69     -78      81       3
      75      69     -78      81      18      75      69      78      84       3
      72      69      78      81      17      72      69     -78      81       3
      72      69     -78      81      18      72      69      78      84       3
      69      78      84      87       2      69      78      84      90       2
      66      60      54      93      10      66      60      69      72      19
      66      60      69      75      19      66      60      69      78      10
      63      60      54      93      10      63      60      69      72      19
      63      60      69      75      19      63      60      69      78      10
      57      54      60      63      10      57      54      60      66      10
      57      54      60      69      10      57      54      93      96      17
      57      54     -93      96       3      57      54     -93      96      18
      57      54      93      99       3      54      60      69      72      13
      54      60      69      75      13      54      93      99     102       2
      51      48      54      57       3      51      48      54      60       3
      51      48      54      93       3      48      54      60      63      10
      48      54      60      66      10     147     144     150     153       1
     147     144    -150     153       2     144     150     156     159       3
     132     129     135     138       1     132     129    -135     138       2
     132     129     135     141       1     132     129    -135     141       2
     126     120     129     132      17     126     120    -129     132       3
     126     120    -129     132      18     126     120     129     135       3
     123     120     129     132      17     123     120    -129     132       3
     123     120    -129     132      18     123     120     129     135       3
     120     129     135     138       2     120     129     135     141       2
     117     111     105     144      10     117     111     120     123      19
     117     111     120     126      19     117     111     120     129      10
     114     111     105     144      10     114     111     120     123      19
     114     111     120     126      19     114     111     120     129      10
     108     105     111     114      10     108     105     111     117      10
     108     105     111     120      10     108     105     144     147      17
     108     105    -144     147       3     108     105    -144     147      18
     108     105     144     150       3     105     111     120     123      13
     105     111     120     126      13     105     144     150     153       2
     102      99     105     108       3     102      99     105     111       3
     102      99     105     144       3      99     105     111     114      10
      99     105     111     117      10     195     192     198     201       1
     195     192    -198     201       2     192     198     204     207       3
     177     168     162     180      13     174     168     162     180      13
     171     168     162     180      13     168     162     180     183      13
     168     162     180     186      13     168     162     180     189      13
     165     162     156     192      10     165     162     168     171      19
     165     162     168     174      19     165     162     168     177      19
     165     162     180     183      19     165     162     180     186      19
     165     162     180     189      19     159     156     162     165      10
     159     156     162     168      10     159     156     162     180      10
     159     156     192     195      17     159     156    -192     195       3
     159     156    -192     195      18     159     156     192     198       3
     156     162     168     171      13     156     162     168     174      13
     156     162     168     177      13     156     162     180     183      13
     156     162     180     186      13     156     162     180     189      13
     156     192     198     201       2     153     150     156     159       3
     153     150     156     162       3     153     150     156     192       3
     150     156     162     165      10     252     249     255     258       1
     252     249    -255     258       2     249     255     261     264       3
     234     225     219     237      13     231     225     219     237      13
     228     225     219     237      13     225     219     237     240      13
     225     219     237     243      13     225     219     237     246      13
     222     219     225     228      19     222     219     225     231      19
     222     219     225     234      19     222     219     237     240      19
     222     219     237     243      19     222     219     237     246      19
     216     210     204     249      10     216     210     219     222      19
     216     210     219     225      13     216     210     219     237      13
     213     210     204     249      10     213     210     219     222      19
     213     210     219     225      13     213     210     219     237      13
     210     219     225     228      13     210     219     225     231      13
     210     219     225     234      13     210     219     237     240      13
     210     219     237     243      13     210     219     237     246      13
     207     204     210     213      10     207     204     210     216      10
     207     204     210     219      10     207     204     249     252      17
     207     204    -249     252       3     207     204    -249     252      18
     207     204     249     255       3     204     210     219     222      13
     204     249     255     258       2     201     198     204     207       3
     201     198     204     210       3     201     198     204     249       3
     198     204     210     213      10     198     204     210     216      10
     288     285     291     294       1     288     285    -291     294       2
     285     291     297     300       3     273     267     261     285      10
     273     267     276     279       3     273     267     276     282       3
     270     267     261     285      10     270     267     276     279       3
     270     267     276     282       3     264     261     267     270      10
     264     261     267     273      10     264     261     267     276      10
     264     261     285     288      17     264     261    -285     288       3
     264     261    -285     288      18     264     261     285     291       3
     261     285     291     294       2     258     255     261     264       3
     258     255     261     267       3     258     255     261     285       3
     255     261     267     270      10     255     261     267     273      10
     360     357     363     366       1     360     357    -363     366       2
     357     363     369     372       3     345     342     348     351      26
     345     342     348     354      26     339     336     342     345      26
     339     336     342     348      26     336     342     348     351      26
     333     330     327     354      26     333     330     336     339      26
     333     330     336     342      26     330     336     342     345      26
     327     330     336     339      26     327     354     348     351      28
     324     321     327     330      29     324     321     327     354      29
     321     327     330     333      26     318     315     312     354      30
     318     315     321     324      31     318     315     321     327      31
     312     315     321     324      31     312     354     348     351      28
     309     303     297     357      10     309     303     312     315       3
     309     303     312     354       3     306     303     297     357      10
     306     303     312     315       3     306     303     312     354       3
     303     312     315     318      30     300     297     303     306      10
     300     297     303     309      10     300     297     303     312      10
     300     297     357     360      17     300     297    -357     360       3
     300     297    -357     360      18     300     297     357     363       3
     297     357     363     366       2     294     291     297     300       3
     294     291     297     303       3     294     291     297     357       3
     291     297     303     306      10     291     297     303     309      10
     420     417     423     426       1     420     417    -423     426       2
     417     423     429     432       3     408     405     411     414      26
     402     399     405     408      26     402     399     405     411      26
     399     405     411     414      26     396     393     399     402      26
     396     393     399     405      26     393     399     405     408      26
     390     387     384     411      26     390     387     393     396      26
     390     387     393     399      26     387     384     411     414      26
     387     393     399     402      26     384     387     393     396      26
     384     411     405     408      26     381     375     369     417      10
     381     375     384     387       3     381     375     384     411       3
     378     375     369     417      10     378     375     384     387       3
     378     375     384     411       3     375     384     387     390      26
     375     384     411     414      26     372     369     375     378      10
     372     369     375     381      10     372     369     375     384      10
     372     369     417     420      17     372     369    -417     420       3
     372     369    -417     420      18     372     369     417     423       3
     369     417     423     426       2     366     363     369     372       3
     366     363     369     375       3     366     363     369     417       3
     363     369     375     378      10     363     369     375     381      10
     456     453     459     462       1     456     453    -459     462       2
     453     459     465     468       3     441     435     429     453      10
     441     435     444     447       3     441     435     444     450       3
     438     435     429     453      10     438     435     444     447       3
     438     435     444     450       3     432     429     435     438      10
     432     429     435     441      10     432     429     435     444      10
     432     429     453     456      17     432     429    -453     456       3
     432     429    -453     456      18     432     429     453     459       3
     429     453     459     462       2     426     423     429     432       3
     426     423     429     435       3     426     423     429     453       3
     423     429     435     438      10     423     429     435     441      10
     489     486     492     495       1     489     486    -492     495       2
     486     492     498     501       3     477     471     465     486      10
     477     471     480     483      14     474     471     465     486      10
     474     471     480     483      14     468     465     471     474      10
     468     465     471     477      10     468     465     471     480      11
     468     465    -471     480      12     468     465     486     489      17
     468     465    -486     489       3     468     465    -486     489      18
     468     465     486     492       3     465     471     480     483      11
     465     471    -480     483      13     465     486     492     495       2
     462     459     465     468       3     462     459     465     471       3
     462     459     465     486       3     459     465     471     474      10
     459     465     471     477      10     561     558     564     567       1
     561     558    -564     567       2     558     564     570     573       3
     546     540     537     549      33     543     540     537     549      33
     540     537     549     552      33     540     537     549     555      33
     534     531     537     540      33     534     531     537     549      33
     531     537     540     543      33     531     537     540     546      33
     531     537     549     552      33     531     537     549     555      33
     528     522     531     534      12     528     522     531     537      12
     525     522     531     534      12     525     522     531     537      12
     519     513     522     525      10     519     513     522     528      10
     519     513     522     531      10     516     513     522     525      10
     516     513     522     528      10     516     513     522     531      10
     513     522     531     534      12     510     504     498     558      10
     510     504     513     516      19     510     504     513     519      19
     510     504     513     522      13     507     504     498     558      10
     507     504     513     516      19     507     504     513     519      19
     507     504     513     522      13     504     513     522     525      10
     504     513     522     528      10     501     498     504     507      10
     501     498     504     510      10     501     498     504     513      10
     501     498     558     561      17     501     498    -558     561       3
     501     498    -558     561      18     501     498     558     564       3
     498     504     513     516      13     498     504     513     519      13
     498     558     564     567       2     495     492     498     501       3
     495     492     498     504       3     495     492     498     558       3
     492     498     504     507      10     492     498     504     510      10
     600     591     585     603      13     597     591     585     603      13
     594     591     585     603      13     591     585     603     606      13
     591     585     603     609      13     591     585     603     612      13
     588     585     591     594      19     588     585     591     597      19
     588     585     591     600      19     588     585     603     606      19
     588     585     603     609      19     588     585     603     612      19
     582     576     570     615      10     582     576     585     588      19
     582     576     585     591      13     582     576     585     603      13
     579     576     570     615      10     579     576     585     588      19
     579     576     585     591      13     579     576     585     603      13
     576     585     591     594      13     576     585     591     597      13
     576     585     591     600      13     576     585     603     606      13
     576     585     603     609      13     576     585     603     612      13
     573     570     576     579      10     573     570     576     582      10
     573     570     576     585      10     573     570     615     618       3
     573     570     615     621       3     570     576     585     588      13
     567     564     570     573       3     567     564     570     576       3
     567     564     570     615       3     564     570     576     579      10
     564     570     576     582      10     669     666     672     675       1
     669     666    -672     675       2     666     672     678     681       3
     663     660     666     669       3     663     660     666     672       3
     660     666     672     675       2     657     651     660     663      10
     657     651     660     666      10     654     651     660     663      10
     654     651     660     666      10     648     642     651     654      19
     648     642     651     657      19     648     642     651     660      13
     645     642     651     654      19     645     642     651     657      19
     645     642     651     660      13     642     651     660     663      10
     639     633     624     660      10     639     633     642     645      10
     639     633     642     648      10     639     633     642     651      10
     636     633     624     660      10     636     633     642     645      10
     636     633     642     648      10     636     633     642     651      10
     633     624     660     663      10     633     642     651     654      13
     633     642     651     657      13     630     624     633     636      10
     630     624     633     639      10     630     624     633     642      10
     630     624     660     651      10     630     624     660     663      10
     630     624     660     666      10     627     624     633     636      10
     627     624     633     639      10     627     624     633     642      10
     627     624     660     651      10     627     624     660     663      10
     627     624     660     666      10     624     633     642     645      10
     624     633     642     648      10     624     660     651     654      10
     624     660     651     657      10     705     702     708     711       1
     705     702    -708     711       2     702     708     714     717       3
     690     684     678     702      10     690     684     693     696       3
     690     684     693     699       3     687     684     678     702      10
     687     684     693     696       3     687     684     693     699       3
     681     678     684     687      10     681     678     684     690      10
     681     678     684     693      10     681     678     702     705      17
     681     678    -702     705       3     681     678    -702     705      18
     681     678     702     708       3     678     702     708     711       2
     675     672     678     681       3     675     672     678     684       3
     675     672     678     702       3     672     678     684     687      10
     672     678     684     690      10     762     759     765     768       1
     762     759    -765     768       2     759     765     771     774       3
     744     738     747     750      19     744     738     747     753      19
     744     738     747     756      19     741     738     747     750      19
     741     738     747     753      19     741     738     747     756      19
     735     726     720     738      13     732     726     720     738      13
     729     726     720     738      13     726     720     738     741      13
     726     720     738     744      13     723     720     714     759      10
     723     720     726     729      19     723     720     726     732      19
     723     720     726     735      19     723     720     738     741      19
     723     720     738     744      19     723     720     738     747      13
     720     738     747     750      13     720     738     747     753      13
     720     738     747     756      13     717     714     720     723      10
     717     714     720     726      10     717     714     720     738      10
     717     714     759     762      17     717     714    -759     762       3
     717     714    -759     762      18     717     714     759     765       3
     714     720     726     729      13     714     720     726     732      13
     714     720     726     735      13     714     720     738     741      13
     714     720     738     744      13     714     759     765     768       2
     711     708     714     717       3     711     708     714     720       3
     711     708     714     759       3     708     714     720     723      10
     810     816     819     822       3     810     816     819     825       3
     810     816     846     849       3     798     795     801     804       1
     798     795    -801     804       2     798     795     801     807       1
     798     795    -801     807       2     792     786     795     798      17
     792     786    -795     798       3     792     786    -795     798      18
     792     786     795     801       3     789     786     795     798      17
     789     786    -795     798       3     789     786    -795     798      18
     789     786     795     801       3     786     795     801     804       2
     786     795     801     807       2     783     777     771     810      10
     783     777     786     789      19     783     777     786     792      19
     783     777     786     795      10     780     777     771     810      10
     780     777     786     789      19     780     777     786     792      19
     780     777     786     795      10     774     771     777     780      10
     774     771     777     783      10     774     771     777     786      10
     774     771     810     813      17     774     771    -810     813       3
     774     771    -810     813      18     774     771     810     816       3
     771     777     786     789      13     771     777     786     792      13
     768     765     771     774       3     768     765     771     777       3
     768     765     771     810       3     765     771     777     780      10
     765     771     777     783      10     855     852     858     861       1
     855     852    -858     861       2     852     858     864     867       3
     849     846     852     855      17     849     846    -852     855       3
     849     846    -852     855      18     849     846     852     858       3
     846     852     858     861       2     843     837     846     849      10
     843     837     846     852      10     840     837     846     849      10
     840     837     846     852      10     834     828     837     840      19
     834     828     837     843      19     834     828     837     846      13
     831     828     837     840      19     831     828     837     843      19
     831     828     837     846      13     828     837     846     849      10
     825     819     816     846       3     825     819     828     831      10
     825     819     828     834      10     825     819     828     837      10
     822     819     816     846       3     822     819     828     831      10
     822     819     828     834      10     822     819     828     837      10
     819     816     846     849       3     819     828     837     840      13
     819     828     837     843      13     816     819     828     831      10
     816     819     828     834      10     816     846     837     840      10
     816     846     837     843      10     912     909     915     918       1
     912     909    -915     918       2     909     915     921     924       3
     894     885     879     897      13     891     885     879     897      13
     888     885     879     897      13     885     879     897     900      13
     885     879     897     903      13     885     879     897     906      13
     882     879     885     888      19     882     879     885     891      19
     882     879     885     894      19     882     879     897     900      19
     882     879     897     903      19     882     879     897     906      19
     876     870     864     909      10     876     870     879     882      19
     876     870     879     885      13     876     870     879     897      13
     873     870     864     909      10     873     870     879     882      19
     873     870     879     885      13     873     870     879     897      13
     870     879     885     888      13     870     879     885     891      13
     870     879     885     894      13     870     879     897     900      13
     870     879     897     903      13     870     879     897     906      13
     867     864     870     873      10     867     864     870     876      10
     867     864     870     879      10     867     864     909     912      17
     867     864    -909     912       3     867     864    -909     912      18
     867     864     909     915       3     864     870     879     882      13
     864     909     915     918       2     861     858     864     867       3
     861     858     864     870       3     861     858     864     909       3
     858     864     870     873      10     858     864     870     876      10
     957     954     960     963       1     957     954    -960     963       2
     954     960     966     969       3     942     936     945     948       3
     942     936     945     951       3     939     936     945     948       3
     939     936     945     951       3     933     927     921     954      10
     933     927     936     939      19     933     927     936     942      19
     933     927     936     945      10     930     927     921     954      10
     930     927     936     939      19     930     927     936     942      19
     930     927     936     945      10     924     921     927     930      10
     924     921     927     933      10     924     921     927     936      10
     924     921     954     957      17     924     921    -954     957       3
     924     921    -954     957      18     924     921     954     960       3
     921     927     936     939      13     921     927     936     942      13
     921     954     960     963       2     918     915     921     924       3
     918     915     921     927       3     918     915     921     954       3
     915     921     927     930      10     915     921     927     933      10
    1029    1026    1032    1035       1    1029    1026   -1032    1035       2
    1026    1032    1038    1041       3    1014    1008    1005    1017      33
    1011    1008    1005    1017      33    1008    1005    1017    1020      33
    1008    1005    1017    1023      33    1002     999    1005    1008      33
    1002     999    1005    1017      33     999    1005    1008    1011      33
     999    1005    1008    1014      33     999    1005    1017    1020      33
     999    1005    1017    1023      33     996     990     999    1002      12
     996     990     999    1005      12     993     990     999    1002      12
     993     990     999    1005      12     987     981     990     993      10
     987     981     990     996      10     987     981     990     999      10
     984     981     990     993      10     984     981     990     996      10
     984     981     990     999      10     981     990     999    1002      12
     978     972     966    1026      10     978     972     981     984      19
     978     972     981     987      19     978     972     981     990      13
     975     972     966    1026      10     975     972     981     984      19
     975     972     981     987      19     975     972     981     990      13
     972     981     990     993      10     972     981     990     996      10
     969     966     972     975      10     969     966     972     978      10
     969     966     972     981      10     969     966    1026    1029      17
     969     966   -1026    1029       3     969     966   -1026    1029      18
     969     966    1026    1032       3     966     972     981     984      13
     966     972     981     987      13     966    1026    1032    1035       2
     963     960     966     969       3     963     960     966     972       3
     963     960     966    1026       3     960     966     972     975      10
     960     966     972     978      10    1092    1089    1095    1098       1
    1092    1089   -1095    1098       2    1089    1095    1101    1104       3
    1080    1077    1083    1086      26    1074    1071    1068    1077      34
    1071    1068    1077    1080      26    1068    1077    1083    1086      26
    1065    1062    1068    1071      26    1065    1062    1068    1077      26
    1062    1068    1071    1074      34    1062    1068    1077    1080      26
    1059    1056    1053    1083      26    1059    1056    1062    1065      26
    1059    1056    1062    1068      26    1056    1053    1083    1086      26
    1053    1056    1062    1065      26    1053    1083    1077    1080      26
    1050    1044    1038    1089      10    1050    1044    1053    1056       3
    1050    1044    1053    1083       3    1047    1044    1038    1089      10
    1047    1044    1053    1056       3    1047    1044    1053    1083       3
    1044    1053    1056    1059      26    1044    1053    1083    1086      26
    1041    1038    1044    1047      10    1041    1038    1044    1050      10
    1041    1038    1044    1053      10    1041    1038    1089    1092      17
    1041    1038   -1089    1092       3    1041    1038   -1089    1092      18
    1041    1038    1089    1095       3    1038    1089    1095    1098       2
    1035    1032    1038    1041       3    1035    1032    1038    1044       3
    1035    1032    1038    1089       3    1032    1038    1044    1047      10
    1032    1038    1044    1050      10    1164    1161    1167    1170       1
    1164    1161   -1167    1170       2    1161    1167    1173    1176       3
    1149    1146    1152    1155      26    1149    1146    1152    1158      26
    1143    1140    1146    1149      26    1143    1140    1146    1152      26
    1140    1146    1152    1155      26    1137    1134    1131    1158      26
    1137    1134    1140    1143      26    1137    1134    1140    1146      26
    1134    1140    1146    1149      26    1131    1134    1140    1143      26
    1131    1158    1152    1155      28    1128    1125    1131    1134      29
    1128    1125    1131    1158      29    1125    1131    1134    1137      26
    1122    1119    1116    1158      30    1122    1119    1125    1128      31
    1122    1119    1125    1131      31    1116    1119    1125    1128      31
    1116    1158    1152    1155      28    1113    1107    1101    1161      10
    1113    1107    1116    1119       3    1113    1107    1116    1158       3
    1110    1107    1101    1161      10    1110    1107    1116    1119       3
    1110    1107    1116    1158       3    1107    1116    1119    1122      30
    1104    1101    1107    1110      10    1104    1101    1107    1113      10
    1104    1101    1107    1116      10    1104    1101    1161    1164      17
    1104    1101   -1161    1164       3    1104    1101   -1161    1164      18
    1104    1101    1161    1167       3    1101    1161    1167    1170       2
    1098    1095    1101    1104       3    1098    1095    1101    1107       3
    1098    1095    1101    1161       3    1095    1101    1107    1110      10
    1095    1101    1107    1113      10    1194    1191    1197    1200       1
    1194    1191   -1197    1200       2    1191    1197    1203    1206       3
    1188    1179    1173    1191      10    1185    1179    1173    1191      10
    1182    1179    1173    1191      10    1176    1173    1179    1182      10
    1176    1173    1179    1185      10    1176    1173    1179    1188      10
    1176    1173    1191    1194      17    1176    1173   -1191    1194       3
    1176    1173   -1191    1194      18    1176    1173    1191    1197       3
    1173    1191    1197    1200       2    1170    1167    1173    1176       3
    1170    1167    1173    1179       3    1170    1167    1173    1191       3
    1167    1173    1179    1182      10    1167    1173    1179    1185      10
    1167    1173    1179    1188      10    1224    1221    1227    1230       1
    1224    1221   -1227    1230       2    1221    1227    1233    1236       3
    1218    1209    1203    1221      10    1215    1209    1203    1221      10
    1212    1209    1203    1221      10    1206    1203    1209    1212      10
    1206    1203    1209    1215      10    1206    1203    1209    1218      10
    1206    1203    1221    1224      17    1206    1203   -1221    1224       3
    1206    1203   -1221    1224      18    1206    1203    1221    1227       3
    1203    1221    1227    1230       2    1200    1197    1203    1206       3
    1200    1197    1203    1209       3    1200    1197    1203    1221       3
    1197    1203    1209    1212      10    1197    1203    1209    1215      10
    1197    1203    1209    1218      10    1275    1272    1278    1281       1
    1275    1272   -1278    1281       2    1272    1278    1284    1287       3
    1263    1260    1266    1269      31    1257    1254    1260    1263      35
    1257    1254    1260    1266      35    1254    1260    1266    1269      31
    1251    1248    1266    1269      36    1251    1254    1260    1263      35
    1248    1251    1254    1257      37    1248    1266    1260    1263      31
    1245    1239    1233    1272      10    1245    1239    1248    1251       3
    1245    1239    1248    1266       3    1242    1239    1233    1272      10
    1242    1239    1248    1251       3    1242    1239    1248    1266       3
    1239    1248    1266    1269      36    1236    1233    1239    1242      10
    1236    1233    1239    1245      10    1236    1233    1239    1248      10
    1236    1233    1272    1275      17    1236    1233   -1272    1275       3
    1236    1233   -1272    1275      18    1236    1233    1272    1278       3
    1233    1272    1278    1281       2    1230    1227    1233    1236       3
    1230    1227    1233    1239       3    1230    1227    1233    1272       3
    1227    1233    1239    1242      10    1227    1233    1239    1245      10
    1326    1323    1329    1332       1    1326    1323   -1329    1332       2
    1323    1329    1335    1338       3    1311    1308    1314    1317       1
    1311    1308   -1314    1317       2    1311    1308    1314    1320       1
    1311    1308   -1314    1320       2    1305    1299    1308    1311      17
    1305    1299   -1308    1311       3    1305    1299   -1308    1311      18
    1305    1299    1308    1314       3    1302    1299    1308    1311      17
    1302    1299   -1308    1311       3    1302    1299   -1308    1311      18
    1302    1299    1308    1314       3    1299    1308    1314    1317       2
    1299    1308    1314    1320       2    1296    1290    1284    1323      10
    1296    1290    1299    1302      19    1296    1290    1299    1305      19
    1296    1290    1299    1308      10    1293    1290    1284    1323      10
    1293    1290    1299    1302      19    1293    1290    1299    1305      19
    1293    1290    1299    1308      10    1287    1284    1290    1293      10
    1287    1284    1290    1296      10    1287    1284    1290    1299      10
    1287    1284    1323    1326      17    1287    1284   -1323    1326       3
    1287    1284   -1323    1326      18    1287    1284    1323    1329       3
    1284    1290    1299    1302      13    1284    1290    1299    1305      13
    1284    1323    1329    1332       2    1281    1278    1284    1287       3
    1281    1278    1284    1290       3    1281    1278    1284    1323       3
    1278    1284    1290    1293      10    1278    1284    1290    1296      10
    1377    1374    1380    1383       1    1377    1374   -1380    1383       2
    1374    1380    1386    1389       3    1362    1359    1365    1368       1
    1362    1359   -1365    1368       2    1362    1359    1365    1371       1
    1362    1359   -1365    1371       2    1356    1350    1359    1362      17
    1356    1350   -1359    1362       3    1356    1350   -1359    1362      18
    1356    1350    1359    1365       3    1353    1350    1359    1362      17
    1353    1350   -1359    1362       3    1353    1350   -1359    1362      18
    1353    1350    1359    1365       3    1350    1359    1365    1368       2
    1350    1359    1365    1371       2    1347    1341    1335    1374      10
    1347    1341    1350    1353      19    1347    1341    1350    1356      19
    1347    1341    1350    1359      10    1344    1341    1335    1374      10
    1344    1341    1350    1353      19    1344    1341    1350    1356      19
    1344    1341    1350    1359      10    1338    1335    1341    1344      10
    1338    1335    1341    1347      10    1338    1335    1341    1350      10
    1338    1335    1374    1377      17    1338    1335   -1374    1377       3
    1338    1335   -1374    1377      18    1338    1335    1374    1380       3
    1335    1341    1350    1353      13    1335    1341    1350    1356      13
    1335    1374    1380    1383       2    1332    1329    1335    1338       3
    1332    1329    1335    1341       3    1332    1329    1335    1374       3
    1329    1335    1341    1344      10    1329    1335    1341    1347      10
    1434    1431    1437    1440       1    1434    1431   -1437    1440       2
    1431    1437    1443    1446       3    1416    1407    1401    1419      13
    1413    1407    1401    1419      13    1410    1407    1401    1419      13
    1407    1401    1419    1422      13    1407    1401    1419    1425      13
    1407    1401    1419    1428      13    1404    1401    1407    1410      19
    1404    1401    1407    1413      19    1404    1401    1407    1416      19
    1404    1401    1419    1422      19    1404    1401    1419    1425      19
    1404    1401    1419    1428      19    1398    1392    1386    1431      10
    1398    1392    1401    1404      19    1398    1392    1401    1407      13
    1398    1392    1401    1419      13    1395    1392    1386    1431      10
    1395    1392    1401    1404      19    1395    1392    1401    1407      13
    1395    1392    1401    1419      13    1392    1401    1407    1410      13
    1392    1401    1407    1413      13    1392    1401    1407    1416      13
    1392    1401    1419    1422      13    1392    1401    1419    1425      13
    1392    1401    1419    1428      13    1389    1386    1392    1395      10
    1389    1386    1392    1398      10    1389    1386    1392    1401      10
    1389    1386    1431    1434      17    1389    1386   -1431    1434       3
    1389    1386   -1431    1434      18    1389    1386    1431    1437       3
    1386    1392    1401    1404      13    1386    1431    1437    1440       2
    1383    1380    1386    1389       3    1383    1380    1386    1392       3
    1383    1380    1386    1431       3    1380    1386    1392    1395      10
    1380    1386    1392    1398      10    1506    1503    1509    1512       1
    1506    1503   -1509    1512       2    1503    1509    1515    1518       3
    1491    1485    1482    1494      33    1488    1485    1482    1494      33
    1485    1482    1494    1497      33    1485    1482    1494    1500      33
    1479    1476    1482    1485      33    1479    1476    1482    1494      33
    1476    1482    1485    1488      33    1476    1482    1485    1491      33
    1476    1482    1494    1497      33    1476    1482    1494    1500      33
    1473    1467    1476    1479      12    1473    1467    1476    1482      12
    1470    1467    1476    1479      12    1470    1467    1476    1482      12
    1464    1458    1467    1470      10    1464    1458    1467    1473      10
    1464    1458    1467    1476      10    1461    1458    1467    1470      10
    1461    1458    1467    1473      10    1461    1458    1467    1476      10
    1458    1467    1476    1479      12    1455    1449    1443    1503      10
    1455    1449    1458    1461      19    1455    1449    1458    1464      19
    1455    1449    1458    1467      13    1452    1449    1443    1503      10
    1452    1449    1458    1461      19    1452    1449    1458    1464      19
    1452    1449    1458    1467      13    1449    1458    1467    1470      10
    1449    1458    1467    1473      10    1446    1443    1449    1452      10
    1446    1443    1449    1455      10    1446    1443    1449    1458      10
    1446    1443    1503    1506      17    1446    1443   -1503    1506       3
    1446    1443   -1503    1506      18    1446    1443    1503    1509       3
    1443    1449    1458    1461      13    1443    1449    1458    1464      13
    1443    1503    1509    1512       2    1440    1437    1443    1446       3
    1440    1437    1443    1449       3    1440    1437    1443    1503       3
    1437    1443    1449    1452      10    1437    1443    1449    1455      10
    1551    1548    1554    1557       1    1551    1548   -1554    1557       2
    1548    1554    1560    1563       3    1536    1530    1539    1542       3
    1536    1530    1539    1545       3    1533    1530    1539    1542       3
    1533    1530    1539    1545       3    1527    1521    1515    1548      10
    1527    1521    1530    1533      19    1527    1521    1530    1536      19
    1527    1521    1530    1539      10    1524    1521    1515    1548      10
    1524    1521    1530    1533      19    1524    1521    1530    1536      19
    1524    1521    1530    1539      10    1518    1515    1521    1524      10
    1518    1515    1521    1527      10    1518    1515    1521    1530      10
    1518    1515    1548    1551      17    1518    1515   -1548    1551       3
    1518    1515   -1548    1551      18    1518    1515    1548    1554       3
    1515    1521    1530    1533      13    1515    1521    1530    1536      13
    1515    1548    1554    1557       2    1512    1509    1515    1518       3
    1512    1509    1515    1521       3    1512    1509    1515    1548       3
    1509    1515    1521    1524      10    1509    1515    1521    1527      10
    1593    1590    1596    1599       1    1593    1590   -1596    1599       2
    1590    1596    1602    1605       3    1581    1572    1566    1584      11
    1581    1572   -1566    1584      12    1578    1572    1566    1584      11
    1578    1572   -1566    1584      12    1575    1572    1566    1584      11
    1575    1572   -1566    1584      12    1572    1566    1584    1587      11
    1572    1566   -1584    1587      13    1569    1566    1560    1590      10
    1569    1566    1572    1575      10    1569    1566    1572    1578      10
    1569    1566    1572    1581      10    1569    1566    1584    1587      14
    1563    1560    1566    1569      10    1563    1560    1566    1572      10
    1563    1560    1566    1584      11    1563    1560   -1566    1584      12
    1563    1560    1590    1593      17    1563    1560   -1590    1593       3
    1563    1560   -1590    1593      18    1563    1560    1590    1596       3
    1560    1566    1572    1575      13    1560    1566    1572    1578      13
    1560    1566    1572    1581      13    1560    1566    1584    1587      11
    1560    1566   -1584    1587      13    1560    1590    1596    1599       2
    1557    1554    1560    1563       3    1557    1554    1560    1566       3
    1557    1554    1560    1590       3    1554    1560    1566    1569      10
    1629    1626    1632    1635       1    1629    1626   -1632    1635       2
    1626    1632    1638    1641       3    1614    1608    1602    1626      10
    1614    1608    1617    1620       3    1614    1608    1617    1623       3
    1611    1608    1602    1626      10    1611    1608    1617    1620       3
    1611    1608    1617    1623       3    1605    1602    1608    1611      10
    1605    1602    1608    1614      10    1605    1602    1608    1617      10
    1605    1602    1626    1629      17    1605    1602   -1626    1629       3
    1605    1602   -1626    1629      18    1605    1602    1626    1632       3
    1602    1626    1632    1635       2    1599    1596    1602    1605       3
    1599    1596    1602    1608       3    1599    1596    1602    1626       3
    1596    1602    1608    1611      10    1596    1602    1608    1614      10
    1683    1689    1692    1695       3    1683    1689    1692    1698       3
    1683    1689    1719    1722       3    1668    1662    1671    1674      19
    1668    1662    1671    1677      19    1668    1662    1671    1680      19
    1665    1662    1671    1674      19    1665    1662    1671    1677      19
    1665    1662    1671    1680      19    1659    1650    1644    1662      13
    1656    1650    1644    1662      13    1653    1650    1644    1662      13
    1650    1644    1662    1665      13    1650    1644    1662    1668      13
    1647    1644    1638    1683      10    1647    1644    1650    1653      19
    1647    1644    1650    1656      19    1647    1644    1650    1659      19
    1647    1644    1662    1665      19    1647    1644    1662    1668      19
    1647    1644    1662    1671      13    1644    1662    1671    1674      13
    1644    1662    1671    1677      13    1644    1662    1671    1680      13
    1641    1638    1644    1647      10    1641    1638    1644    1650      10
    1641    1638    1644    1662      10    1641    1638    1683    1686      17
    1641    1638   -1683    1686       3    1641    1638   -1683    1686      18
    1641    1638    1683    1689       3    1638    1644    1650    1653      13
    1638    1644    1650    1656      13    1638    1644    1650    1659      13
    1638    1644    1662    1665      13    1638    1644    1662    1668      13
    1635    1632    1638    1641       3    1635    1632    1638    1644       3
    1635    1632    1638    1683       3    1632    1638    1644    1647      10
    1728    1725    1731    1734       1    1728    1725   -1731    1734       2
    1725    1731    1737    1740       3    1722    1719    1725    1728      17
    1722    1719   -1725    1728       3    1722    1719   -1725    1728      18
    1722    1719    1725    1731       3    1719    1725    1731    1734       2
    1716    1710    1719    1722      10    1716    1710    1719    1725      10
    1713    1710    1719    1722      10    1713    1710    1719    1725      10
    1707    1701    1710    1713      19    1707    1701    1710    1716      19
    1707    1701    1710    1719      13    1704    1701    1710    1713      19
    1704    1701    1710    1716      19    1704    1701    1710    1719      13
    1701    1710    1719    1722      10    1698    1692    1689    1719       3
    1698    1692    1701    1704      10    1698    1692    1701    1707      10
    1698    1692    1701    1710      10    1695    1692    1689    1719       3
    1695    1692    1701    1704      10    1695    1692    1701    1707      10
    1695    1692    1701    1710      10    1692    1689    1719    1722       3
    1692    1701    1710    1713      13    1692    1701    1710    1716      13
    1689    1692    1701    1704      10    1689    1692    1701    1707      10
    1689    1719    1710    1713      10    1689    1719    1710    1716      10
    1779    1776    1782    1785       1    1779    1776   -1782    1785       2
    1776    1782    1788    1791       3    1764    1761    1767    1770       1
    1764    1761   -1767    1770       2    1764    1761    1767    1773       1
    1764    1761   -1767    1773       2    1758    1752    1761    1764      17
    1758    1752   -1761    1764       3    1758    1752   -1761    1764      18
    1758    1752    1761    1767       3    1755    1752    1761    1764      17
    1755    1752   -1761    1764       3    1755    1752   -1761    1764      18
    1755    1752    1761    1767       3    1752    1761    1767    1770       2
    1752    1761    1767    1773       2    1749    1743    1737    1776      10
    1749    1743    1752    1755      19    1749    1743    1752    1758      19
    1749    1743    1752    1761      10    1746    1743    1737    1776      10
    1746    1743    1752    1755      19    1746    1743    1752    1758      19
    1746    1743    1752    1761      10    1740    1737    1743    1746      10
    1740    1737    1743    1749      10    1740    1737    1743    1752      10
    1740    1737    1776    1779      17    1740    1737   -1776    1779       3
    1740    1737   -1776    1779      18    1740    1737    1776    1782       3
    1737    1743    1752    1755      13    1737    1743    1752    1758      13
    1737    1776    1782    1785       2    1734    1731    1737    1740       3
    1734    1731    1737    1743       3    1734    1731    1737    1776       3
    1731    1737    1743    1746      10    1731    1737    1743    1749      10
    1836    1833    1839    1842       1    1836    1833   -1839    1842       2
    1833    1839    1845    1848       3    1818    1809    1803    1821      13
    1815    1809    1803    1821      13    1812    1809    1803    1821      13
    1809    1803    1821    1824      13    1809    1803    1821    1827      13
    1809    1803    1821    1830      13    1806    1803    1809    1812      19
    1806    1803    1809    1815      19    1806    1803    1809    1818      19
    1806    1803    1821    1824      19    1806    1803    1821    1827      19
    1806    1803    1821    1830      19    1800    1794    1788    1833      10
    1800    1794    1803    1806      19    1800    1794    1803    1809      13
    1800    1794    1803    1821      13    1797    1794    1788    1833      10
    1797    1794    1803    1806      19    1797    1794    1803    1809      13
    1797    1794    1803    1821      13    1794    1803    1809    1812      13
    1794    1803    1809    1815      13    1794    1803    1809    1818      13
    1794    1803    1821    1824      13    1794    1803    1821    1827      13
    1794    1803    1821    1830      13    1791    1788    1794    1797      10
    1791    1788    1794    1800      10    1791    1788    1794    1803      10
    1791    1788    1833    1836      17    1791    1788   -1833    1836       3
    1791    1788   -1833    1836      18    1791    1788    1833    1839       3
    1788    1794    1803    1806      13    1788    1833    1839    1842       2
    1785    1782    1788    1791       3    1785    1782    1788    1794       3
    1785    1782    1788    1833       3    1782    1788    1794    1797      10
    1782    1788    1794    1800      10    1869    1866    1872    1875       1
    1869    1866   -1872    1875       2    1866    1872    1878    1881       3
    1857    1851    1845    1866      10    1857    1851    1860    1863      14
    1854    1851    1845    1866      10    1854    1851    1860    1863      14
    1848    1845    1851    1854      10    1848    1845    1851    1857      10
    1848    1845    1851    1860      11    1848    1845   -1851    1860      12
    1848    1845    1866    1869      17    1848    1845   -1866    1869       3
    1848    1845   -1866    1869      18    1848    1845    1866    1872       3
    1845    1851    1860    1863      11    1845    1851   -1860    1863      13
    1845    1866    1872    1875       2    1842    1839    1845    1848       3
    1842    1839    1845    1851       3    1842    1839    1845    1866       3
    1839    1845    1851    1854      10    1839    1845    1851    1857      10
    1920    1917    1923    1926       1    1920    1917   -1923    1926       2
    1917    1923    1929    1932       3    1905    1902    1908    1911       1
    1905    1902   -1908    1911       2    1905    1902    1908    1914       1
    1905    1902   -1908    1914       2    1899    1893    1902    1905      17
    1899    1893   -1902    1905       3    1899    1893   -1902    1905      18
    1899    1893    1902    1908       3    1896    1893    1902    1905      17
    1896    1893   -1902    1905       3    1896    1893   -1902    1905      18
    1896    1893    1902    1908       3    1893    1902    1908    1911       2
    1893    1902    1908    1914       2    1890    1884    1878    1917      10
    1890    1884    1893    1896      19    1890    1884    1893    1899      19
    1890    1884    1893    1902      10    1887    1884    1878    1917      10
    1887    1884    1893    1896      19    1887    1884    1893    1899      19
    1887    1884    1893    1902      10    1881    1878    1884    1887      10
    1881    1878    1884    1890      10    1881    1878    1884    1893      10
    1881    1878    1917    1920      17    1881    1878   -1917    1920       3
    1881    1878   -1917    1920      18    1881    1878    1917    1923       3
    1878    1884    1893    1896      13    1878    1884    1893    1899      13
    1878    1917    1923    1926       2    1875    1872    1878    1881       3
    1875    1872    1878    1884       3    1875    1872    1878    1917       3
    1872    1878    1884    1887      10    1872    1878    1884    1890      10
    1950    1947    1953    1956       1    1950    1947   -1953    1956       2
    1947    1953    1959    1962       3    1944    1935    1929    1947      10
    1941    1935    1929    1947      10    1938    1935    1929    1947      10
    1932    1929    1935    1938      10    1932    1929    1935    1941      10
    1932    1929    1935    1944      10    1932    1929    1947    1950      17
    1932    1929   -1947    1950       3    1932    1929   -1947    1950      18
    1932    1929    1947    1953       3    1929    1947    1953    1956       2
    1926    1923    1929    1932       3    1926    1923    1929    1935       3
    1926    1923    1929    1947       3    1923    1929    1935    1938      10
    1923    1929    1935    1941      10    1923    1929    1935    1944      10
    1983    1980    1986    1989       1    1983    1980   -1986    1989       2
    1980    1986    1992    1995       3    1971    1965    1959    1980      10
    1971    1965    1974    1977      14    1968    1965    1959    1980      10
    1968    1965    1974    1977      14    1962    1959    1965    1968      10
    1962    1959    1965    1971      10    1962    1959    1965    1974      11
    1962    1959   -1965    1974      12    1962    1959    1980    1983      17
    1962    1959   -1980    1983       3    1962    1959   -1980    1983      18
    1962    1959    1980    1986       3    1959    1965    1974    1977      11
    1959    1965   -1974    1977      13    1959    1980    1986    1989       2
    1956    1953    1959    1962       3    1956    1953    1959    1965       3
    1956    1953    1959    1980       3    1953    1959    1965    1968      10
    1953    1959    1965    1971      10    2040    2034    2031    2043      33
    2037    2034    2031    2043      33    2034    2031    2043    2046      33
    2034    2031    2043    2049      33    2028    2025    2031    2034      33
    2028    2025    2031    2043      33    2025    2031    2034    2037      33
    2025    2031    2034    2040      33    2025    2031    2043    2046      33
    2025    2031    2043    2049      33    2022    2016    2025    2028      12
    2022    2016    2025    2031      12    2019    2016    2025    2028      12
    2019    2016    2025    2031      12    2013    2007    2016    2019      10
    2013    2007    2016    2022      10    2013    2007    2016    2025      10
    2010    2007    2016    2019      10    2010    2007    2016    2022      10
    2010    2007    2016    2025      10    2007    2016    2025    2028      12
    2004    1998    1992    2052      10    2004    1998    2007    2010      19
    2004    1998    2007    2013      19    2004    1998    2007    2016      13
    2001    1998    1992    2052      10    2001    1998    2007    2010      19
    2001    1998    2007    2013      19    2001    1998    2007    2016      13
    1998    2007    2016    2019      10    1998    2007    2016    2022      10
    1995    1992    1998    2001      10    1995    1992    1998    2004      10
    1995    1992    1998    2007      10    1995    1992    2052    2055       3
    1995    1992    2052    2058       3    1992    1998    2007    2010      13
    1992    1998    2007    2013      13    1989    1986    1992    1995       3
    1989    1986    1992    1998       3    1989    1986    1992    2052       3
    1986    1992    1998    2001      10    1986    1992    1998    2004      10
      78      87     -84     -90      39      42      54     -48     -51      40
     129     138    -135    -141      39      93     105     -99    -102      40
     144     156    -150    -153      40     192     204    -198    -201      40
     249     261    -255    -258      40     342     354    -348    -351      40
     336     348    -342    -345      40     330     342    -336    -339      40
     327     336    -330    -333      40     315     327    -321    -324      39
     312     321    -315    -318      40     285     297    -291    -294      40
     384     405    -411    -414      40     399     411    -405    -408      40
     393     405    -399    -402      40     387     399    -393    -396      40
     384     393    -387    -390      40     357     369    -363    -366      40
     417     429    -423    -426      40     453     465    -459    -462      40
     537     552    -549    -555      39     537     543    -540    -546      39
     522     537    -531    -534      39     486     498    -492    -495      40
     558     570    -564    -567      40     666     678    -672    -675      40
     702     714    -708    -711      40     795     804    -801    -807      39
     759     771    -765    -768      40     852     864    -858    -861      40
     909     921    -915    -918      40    1005    1020   -1017   -1023      39
    1005    1011   -1008   -1014      39     990    1005    -999   -1002      39
     954     966    -960    -963      40    1053    1077   -1083   -1086      40
    1068    1083   -1077   -1080      40    1056    1068   -1062   -1065      40
    1053    1062   -1056   -1059      40    1026    1038   -1032   -1035      40
    1146    1158   -1152   -1155      40    1140    1152   -1146   -1149      40
    1134    1146   -1140   -1143      40    1131    1140   -1134   -1137      40
    1119    1131   -1125   -1128      39    1116    1125   -1119   -1122      40
    1089    1101   -1095   -1098      40    1161    1173   -1167   -1170      40
    1191    1203   -1197   -1200      40    1248    1260   -1266   -1269      40
    1254    1266   -1260   -1263      39    1251    1260   -1254   -1257      40
    1221    1233   -1227   -1230      40    1308    1317   -1314   -1320      39
    1272    1284   -1278   -1281      40    1359    1368   -1365   -1371      39
    1323    1335   -1329   -1332      40    1374    1386   -1380   -1383      40
    1482    1497   -1494   -1500      39    1482    1488   -1485   -1491      39
    1467    1482   -1476   -1479      39    1431    1443   -1437   -1440      40
    1503    1515   -1509   -1512      40    1548    1560   -1554   -1557      40
    1590    1602   -1596   -1599      40    1626    1638   -1632   -1635      40
    1761    1770   -1767   -1773      39    1725    1737   -1731   -1734      40
    1776    1788   -1782   -1785      40    1833    1845   -1839   -1842      40
    1902    1911   -1908   -1914      39    1866    1878   -1872   -1875      40
    1917    1929   -1923   -1926      40    1947    1959   -1953   -1956      40
    2031    2046   -2043   -2049      39    2031    2037   -2034   -2040      39
    2016    2031   -2025   -2028      39    1980    1992   -1986   -1989      40
%FLAG DIHEDRALS_WITHOUT_HYDROGEN
%FORMAT(10I8)
      45      42      48      54       2      42      48      54      60       1
      42      48     -54      60       4      42      48     -54      60       5
      42      48     -54      60       6      42      48      54      93       7
      42      48     -54      93       8      42      48     -54      93       9
      42      48     -54      93       6      36      18      12      42      10
      24      18      12      42      10      18      12      42      45       3
      18      12      42      48      15      18      12     -42      48      16
      18      12     -42      48       5      18      12     -42      48       6
      12      42      48      54       2       0      12      18      24      10
       0      12      18      36      10       0      12      42      45       3
       0      12      42      48       3      96      93      99     105       2
      93      99     105     111       1      93      99    -105     111       4
      93      99    -105     111       5      93      99    -105     111       6
      93      99     105     144       7      93      99    -105     144       8
      93      99    -105     144       9      93      99    -105     144       6
      69      60      54      93      10      60      54      93      96       3
      60      54      93      99      15      60      54     -93      99      16
      60      54     -93      99       5      60      54     -93      99       6
      60      69      78      81       3      60      69      78      84      15
      60      69     -78      84      16      60      69     -78      84       5
      60      69     -78      84       6      54      60      69      78      10
      54      93      99     105       2      48      54      60      69      10
      48      54      93      96       3      48      54      93      99      20
      48      54     -93      99      21      48      54     -93      99      22
      48      54     -93      99       6     147     144     150     156       2
     144     150     156     162       1     144     150    -156     162       4
     144     150    -156     162       5     144     150    -156     162       6
     144     150     156     192       7     144     150    -156     192       8
     144     150    -156     192       9     144     150    -156     192       6
     120     111     105     144      10     111     105     144     147       3
     111     105     144     150      15     111     105    -144     150      16
     111     105    -144     150       5     111     105    -144     150       6
     111     120     129     132       3     111     120     129     135      15
     111     120    -129     135      16     111     120    -129     135       5
     111     120    -129     135       6     105     111     120     129      10
     105     144     150     156       2      99     105     111     120      10
      99     105     144     147       3      99     105     144     150      20
      99     105    -144     150      21      99     105    -144     150      22
      99     105    -144     150       6     195     192     198     204       2
     192     198     204     210       1     192     198    -204     210       4
     192     198    -204     210       5     192     198    -204     210       6
     192     198     204     249       7     192     198    -204     249       8
     192     198    -204     249       9     192     198    -204     249       6
     180     162     156     192      10     168     162     156     192      10
     162     156     192     195       3     162     156     192     198      15
     162     156    -192     198      16     162     156    -192     198       5
     162     156    -192     198       6     156     192     198     204       2
     150     156     162     168      10     150     156     162     180      10
     150     156     192     195       3     150     156     192     198      20
     150     156    -192     198      21     150     156    -192     198      22
     150     156    -192     198       6     252     249     255     261       2
     249     255     261     267       1     249     255    -261     267       4
     249     255    -261     267       5     249     255    -261     267       6
     249     255     261     285       7     249     255    -261     285       8
     249     255    -261     285       9     249     255    -261     285       6
     219     210     204     249      10     210     204     249     252       3
     210     204     249     255      15     210     204    -249     255      16
     210     204    -249     255       5     210     204    -249     255       6
     204     210     219     225      23     204     210    -219     225      24
     204     210    -219     225      25     204     210     219     237      23
     204     210    -219     237      24     204     210    -219     237      25
     204     249     255     261       2     198     204     210     219      10
     198     204     249     252       3     198     204     249     255      20
     198     204    -249     255      21     198     204    -249     255      22
     198     204    -249     255       6     288     285     291     297       2
     285     291     297     303       1     285     291    -297     303       4
     285     291    -297     303       5     285     291    -297     303       6
     285     291     297     357       7     285     291    -297     357       8
     285     291    -297     357       9     285     291    -297     357       6
     276     267     261     285      10     267     261     285     288       3
     267     261     285     291      15     267     261    -285     291      16
     267     261    -285     291       5     267     261    -285     291       6
     261     267     276     279       3     261     267     276     282       3
     261     285     291     297       2     255     261     267     276      10
     255     261     285     288       3     255     261     285     291      20
     255     261    -285     291      21     255     261    -285     291      22
     255     261    -285     291       6     360     357     363     369       2
     357     363     369     375       1     357     363    -369     375       4
     357     363    -369     375       5     357     363    -369     375       6
     357     363     369     417       7     357     363    -369     417       8
     357     363    -369     417       9     357     363    -369     417       6
     336     330     327     354      26     336     342    -348     354      26
     330     327     354     348      27     330     336    -342     348      26
     327     330     336     342      26     327     354    -348     342      28
     321     315    -312     354      30     321     327     330     336      26
     321     327     354     348      27     315     312    -354     327      32
     315     312     354     348      32     315     321     327     330      29
     315     321    -327     354      29     312     303     297     357      10
     312     315    -321     327      31     312     354    -327     321      27
     312     354     327     330      27     312     354     348     342      28
     303     297     357     360       3     303     297     357     363      15
     303     297    -357     363      16     303     297    -357     363       5
     303     297    -357     363       6     303     312     315     321      30
     303     312     354     327      32     303     312     354     348      32
     297     303     312     315       3     297     303     312     354       3
     297     357     363     369       2     291     297     303     312      10
     291     297     357     360       3     291     297     357     363      20
     291     297    -357     363      21     291     297    -357     363      22
     291     297    -357     363       6     420     417     423     429       2
     417     423     429     435       1     417     423    -429     435       4
     417     423    -429     435       5     417     423    -429     435       6
     417     423     429     453       7     417     423    -429     453       8
     417     423    -429     453       9     417     423    -429     453       6
     393     387     384     411      26     393     399    -405     411      26
     387     384     411     405      26     387     393    -399     405      26
     384     375     369     417      10     384     387     393     399      26
     384     411    -405     399      26     375     369     417     420       3
     375     369     417     423      15     375     369    -417     423      16
     375     369    -417     423       5     375     369    -417     423       6
     375     384     387     393      26     375     384     411     405      26
     369     375     384     387       3     369     375     384     411       3
     369     417     423     429       2     363     369     375     384      10
     363     369     417     420       3     363     369     417     423      20
     363     369    -417     423      21     363     369    -417     423      22
     363     369    -417     423       6     456     453     459     465       2
     453     459     465     471       1     453     459    -465     471       4
     453     459    -465     471       5     453     459    -465     471       6
     453     459     465     486       7     453     459    -465     486       8
     453     459    -465     486       9     453     459    -465     486       6
     444     435     429     453      10     435     429     453     456       3
     435     429     453     459      15     435     429    -453     459      16
     435     429    -453     459       5     435     429    -453     459       6
     429     435     444     447       3     429     435     444     450       3
     429     453     459     465       2     423     429     435     444      10
     423     429     453     456       3     423     429     453     459      20
     423     429    -453     459      21     423     429    -453     459      22
     423     429    -453     459       6     489     486     492     498       2
     486     492     498     504       1     486     492    -498     504       4
     486     492    -498     504       5     486     492    -498     504       6
     486     492     498     558       7     486     492    -498     558       8
     486     492    -498     558       9     486     492    -498     558       6
     480     471     465     486      10     471     465     486     489       3
     471     465     486     492      15     471     465    -486     492      16
     471     465    -486     492       5     471     465    -486     492       6
     465     486     492     498       2     459     465     471     480      10
     459     465     486     489       3     459     465     486     492      20
     459     465    -486     492      21     459     465    -486     492      22
     459     465    -486     492       6     561     558     564     570       2
     558     564     570     576       1     558     564    -570     576       4
     558     564    -570     576       5     558     564    -570     576       6
     558     564     570     615       7     558     564    -570     615       8
     558     564    -570     615       9     558     564    -570     615       6
     522     531     537     540      33     522     531     537     549      33
     513     504     498     558      10     513     522     531     537      12
     504     498     558     561       3     504     498     558     564      15
     504     498    -558     564      16     504     498    -558     564       5
     504     498    -558     564       6     504     513     522     531      10
     498     504     513     522      23     498     504    -513     522      24
     498     504    -513     522      25     498     558     564     570       2
     492     498     504     513      10     492     498     558     561       3
     492     498     558     564      20     492     498    -558     564      21
     492     498    -558     564      22     492     498    -558     564       6
     585     576     570     615      10     576     570     615     618       3
     576     570     615     621       3     570     576     585     591      23
     570     576    -585     591      24     570     576    -585     591      25
     570     576     585     603      23     570     576    -585     603      24
     570     576    -585     603      25     564     570     576     585      10
     564     570     615     618       3     564     570     615     621       3
     669     666     672     678       2     666     672     678     684       1
     666     672    -678     684       4     666     672    -678     684       5
     666     672    -678     684       6     666     672     678     702       7
     666     672    -678     702       8     666     672    -678     702       9
     666     672    -678     702       6     660     666     672     678       2
     651     660     666     669       3     651     660     666     672      15
     651     660    -666     672      16     651     660    -666     672       5
     651     660    -666     672       6     642     633    -624     660      10
     642     651     660     666      10     633     624    -660     651      10
     633     624     660     666      10     633     642    -651     660      23
     633     642    -651     660      24     633     642    -651     660      25
     624     633    -642     651      10     624     660    -651     642      10
     624     660     666     669       3     624     660     666     672       3
     705     702     708     714       2     702     708     714     720       1
     702     708    -714     720       4     702     708    -714     720       5
     702     708    -714     720       6     702     708     714     759       7
     702     708    -714     759       8     702     708    -714     759       9
     702     708    -714     759       6     693     684     678     702      10
     684     678     702     705       3     684     678     702     708      15
     684     678    -702     708      16     684     678    -702     708       5
     684     678    -702     708       6     678     684     693     696       3
     678     684     693     699       3     678     702     708     714       2
     672     678     684     693      10     672     678     702     705       3
     672     678     702     708      20     672     678    -702     708      21
     672     678    -702     708      22     672     678    -702     708       6
     762     759     765     771       2     759     765     771     777       1
     759     765    -771     777       4     759     765    -771     777       5
     759     765    -771     777       6     759     765     771     810       7
     759     765    -771     810       8     759     765    -771     810       9
     759     765    -771     810       6     738     720     714     759      10
     726     720     714     759      10     726     720     738     747      23
     726     720    -738     747      24     726     720    -738     747      25
     720     714     759     762       3     720     714     759     765      15
     720     714    -759     765      16     720     714    -759     765       5
     720     714    -759     765       6     714     720     738     747      23
     714     720    -738     747      24     714     720    -738     747      25
     714     759     765     771       2     708     714     720     726      10
     708     714     720     738      10     708     714     759     762       3
     708     714     759     765      20     708     714    -759     765      21
     708     714    -759     765      22     708     714    -759     765       6
     813     810     816     819       2     813     810     816     846       2
     810     816     819     828       1     810     816    -819     828       4
     810     816    -819     828       5     810     816    -819     828       6
     810     816     846     837       1     810     816    -846     837       4
     810     816    -846     837       5     810     816    -846     837       6
     810     816     846     852       7     810     816    -846     852       8
     810     816    -846     852       9     810     816    -846     852       6
     786     777     771     810      10     777     771     810     813       3
     777     771     810     816      15     777     771    -810     816      16
     777     771    -810     816       5     777     771    -810     816       6
     777     786     795     798       3     777     786     795     801      15
     777     786    -795     801      16     777     786    -795     801       5
     777     786    -795     801       6     771     777     786     795      10
     771     810     816     819       2     771     810     816     846       2
     765     771     777     786      10     765     771     810     813       3
     765     771     810     816      20     765     771    -810     816      21
     765     771    -810     816      22     765     771    -810     816       6
     855     852     858     864       2     852     858     864     870       1
     852     858    -864     870       4     852     858    -864     870       5
     852     858    -864     870       6     852     858     864     909       7
     852     858    -864     909       8     852     858    -864     909       9
     852     858    -864     909       6     846     852     858     864       2
     837     846     852     855       3     837     846     852     858      15
     837     846    -852     858      16     837     846    -852     858       5
     837     846    -852     858       6     828     819    -816     846       3
     828     837     846     852      10     819     816    -846     837       3
     819     816     846     852       3     819     828    -837     846      23
     819     828    -837     846      24     819     828    -837     846      25
     816     819    -828     837      10     816     846    -837     828      10
     816     846     852     855       3     816     846     852     858      20
     816     846    -852     858      21     816     846    -852     858      22
     816     846    -852     858       6     912     909     915     921       2
     909     915     921     927       1     909     915    -921     927       4
     909     915    -921     927       5     909     915    -921     927       6
     909     915     921     954       7     909     915    -921     954       8
     909     915    -921     954       9     909     915    -921     954       6
     879     870     864     909      10     870     864     909     912       3
     870     864     909     915      15     870     864    -909     915      16
     870     864    -909     915       5     870     864    -909     915       6
     864     870     879     885      23     864     870    -879     885      24
     864     870    -879     885      25     864     870     879     897      23
     864     870    -879     897      24     864     870    -879     897      25
     864     909     915     921       2     858     864     870     879      10
     858     864     909     912       3     858     864     909     915      20
     858     864    -909     915      21     858     864    -909     915      22
     858     864    -909     915       6     957     954     960     966       2
     954     960     966     972       1     954     960    -966     972       4
     954     960    -966     972       5     954     960    -966     972       6
     954     960     966    1026       7     954     960    -966    1026       8
     954     960    -966    1026       9     954     960    -966    1026       6
     936     927     921     954      10     927     921     954     957       3
     927     921     954     960      15     927     921    -954     960      16
     927     921    -954     960       5     927     921    -954     960       6
     927     936     945     948       3     927     936     945     951       3
     921     927     936     945      10     921     954     960     966       2
     915     921     927     936      10     915     921     954     957       3
     915     921     954     960      20     915     921    -954     960      21
     915     921    -954     960      22     915     921    -954     960       6
    1029    1026    1032    1038       2    1026    1032    1038    1044       1
    1026    1032   -1038    1044       4    1026    1032   -1038    1044       5
    1026    1032   -1038    1044       6    1026    1032    1038    1089       7
    1026    1032   -1038    1089       8    1026    1032   -1038    1089       9
    1026    1032   -1038    1089       6     990     999    1005    1008      33
     990     999    1005    1017      33     981     972     966    1026      10
     981     990     999    1005      12     972     966    1026    1029       3
     972     966    1026    1032      15     972     966   -1026    1032      16
     972     966   -1026    1032       5     972     966   -1026    1032       6
     972     981     990     999      10     966     972     981     990      23
     966     972    -981     990      24     966     972    -981     990      25
     966    1026    1032    1038       2     960     966     972     981      10
     960     966    1026    1029       3     960     966    1026    1032      20
     960     966   -1026    1032      21     960     966   -1026    1032      22
     960     966   -1026    1032       6    1092    1089    1095    1101       2
    1089    1095    1101    1107       1    1089    1095   -1101    1107       4
    1089    1095   -1101    1107       5    1089    1095   -1101    1107       6
    1089    1095    1101    1161       7    1089    1095   -1101    1161       8
    1089    1095   -1101    1161       9    1089    1095   -1101    1161       6
    1071    1068    1077    1083      26    1062    1056    1053    1083      26
    1062    1068   -1077    1083      26    1056    1053    1083    1077      26
    1056    1062    1068    1071      26    1056    1062   -1068    1077      26
    1053    1044    1038    1089      10    1053    1056    1062    1068      26
    1053    1083   -1077    1068      26    1044    1038    1089    1092       3
    1044    1038    1089    1095      15    1044    1038   -1089    1095      16
    1044    1038   -1089    1095       5    1044    1038   -1089    1095       6
    1044    1053    1056    1062      26    1044    1053    1083    1077      26
    1038    1044    1053    1056       3    1038    1044    1053    1083       3
    1038    1089    1095    1101       2    1032    1038    1044    1053      10
    1032    1038    1089    1092       3    1032    1038    1089    1095      20
    1032    1038   -1089    1095      21    1032    1038   -1089    1095      22
    1032    1038   -1089    1095       6    1164    1161    1167    1173       2
    1161    1167    1173    1179       1    1161    1167   -1173    1179       4
    1161    1167   -1173    1179       5    1161    1167   -1173    1179       6
    1161    1167    1173    1191       7    1161    1167   -1173    1191       8
    1161    1167   -1173    1191       9    1161    1167   -1173    1191       6
    1140    1134    1131    1158      26    1140    1146   -1152    1158      26
    1134    1131    1158    1152      27    1134    1140   -1146    1152      26
    1131    1134    1140    1146      26    1131    1158   -1152    1146      28
    1125    1119   -1116    1158      30    1125    1131    1134    1140      26
    1125    1131    1158    1152      27    1119    1116   -1158    1131      32
    1119    1116    1158    1152      32    1119    1125    1131    1134      29
    1119    1125   -1131    1158      29    1116    1107    1101    1161      10
    1116    1119   -1125    1131      31    1116    1158   -1131    1125      27
    1116    1158    1131    1134      27    1116    1158    1152    1146      28
    1107    1101    1161    1164       3    1107    1101    1161    1167      15
    1107    1101   -1161    1167      16    1107    1101   -1161    1167       5
    1107    1101   -1161    1167       6    1107    1116    1119    1125      30
    1107    1116    1158    1131      32    1107    1116    1158    1152      32
    1101    1107    1116    1119       3    1101    1107    1116    1158       3
    1101    1161    1167    1173       2    1095    1101    1107    1116      10
    1095    1101    1161    1164       3    1095    1101    1161    1167      20
    1095    1101   -1161    1167      21    1095    1101   -1161    1167      22
    1095    1101   -1161    1167       6    1194    1191    1197    1203       2
    1191    1197    1203    1209       1    1191    1197   -1203    1209       4
    1191    1197   -1203    1209       5    1191    1197   -1203    1209       6
    1191    1197    1203    1221       7    1191    1197   -1203    1221       8
    1191    1197   -1203    1221       9    1191    1197   -1203    1221       6
    1179    1173    1191    1194       3    1179    1173    1191    1197      15
    1179    1173   -1191    1197      16    1179    1173   -1191    1197       5
    1179    1173   -1191    1197       6    1173    1191    1197    1203       2
    1167    1173    1191    1194       3    1167    1173    1191    1197      20
    1167    1173   -1191    1197      21    1167    1173   -1191    1197      22
    1167    1173   -1191    1197       6    1224    1221    1227    1233       2
    1221    1227    1233    1239       1    1221    1227   -1233    1239       4
    1221    1227   -1233    1239       5    1221    1227   -1233    1239       6
    1221    1227    1233    1272       7    1221    1227   -1233    1272       8
    1221    1227   -1233    1272       9    1221    1227   -1233    1272       6
    1209    1203    1221    1224       3    1209    1203    1221    1227      15
    1209    1203   -1221    1227      16    1209    1203   -1221    1227       5
    1209    1203   -1221    1227       6    1203    1221    1227    1233       2
    1197    1203    1221    1224       3    1197    1203    1221    1227      20
    1197    1203   -1221    1227      21    1197    1203   -1221    1227      22
    1197    1203   -1221    1227       6    1275    1272    1278    1284       2
    1272    1278    1284    1290       1    1272    1278   -1284    1290       4
    1272    1278   -1284    1290       5    1272    1278   -1284    1290       6
    1272    1278    1284    1323       7    1272    1278   -1284    1323       8
    1272    1278   -1284    1323       9    1272    1278   -1284    1323       6
    1254    1251   -1248    1266      33    1251    1248   -1266    1260      36
    1251    1254   -1260    1266      35    1248    1239    1233    1272      10
    1248    1251   -1254    1260      37    1248    1266   -1260    1254      31
    1239    1233    1272    1275       3    1239    1233    1272    1278      15
    1239    1233   -1272    1278      16    1239    1233   -1272    1278       5
    1239    1233   -1272    1278       6    1239    1248    1251    1254      33
    1239    1248    1266    1260      36    1233    1239    1248    1251       3
    1233    1239    1248    1266       3    1233    1272    1278    1284       2
    1227    1233    1239    1248      10    1227    1233    1272    1275       3
    1227    1233    1272    1278      20    1227    1233   -1272    1278      21
    1227    1233   -1272    1278      22    1227    1233   -1272    1278       6
    1326    1323    1329    1335       2    1323    1329    1335    1341       1
    1323    1329   -1335    1341       4    1323    1329   -1335    1341       5
    1323    1329   -1335    1341       6    1323    1329    1335    1374       7
    1323    1329   -1335    1374       8    1323    1329   -1335    1374       9
    1323    1329   -1335    1374       6    1299    1290    1284    1323      10
    1290    1284    1323    1326       3    1290    1284    1323    1329      15
    1290    1284   -1323    1329      16    1290    1284   -1323    1329       5
    1290    1284   -1323    1329       6    1290    1299    1308    1311       3
    1290    1299    1308    1314      15    1290    1299   -1308    1314      16
    1290    1299   -1308    1314       5    1290    1299   -1308    1314       6
    1284    1290    1299    1308      10    1284    1323    1329    1335       2
    1278    1284    1290    1299      10    1278    1284    1323    1326       3
    1278    1284    1323    1329      20    1278    1284   -1323    1329      21
    1278    1284   -1323    1329      22    1278    1284   -1323    1329       6
    1377    1374    1380    1386       2    1374    1380    1386    1392       1
    1374    1380   -1386    1392       4    1374    1380   -1386    1392       5
    1374    1380   -1386    1392       6    1374    1380    1386    1431       7
    1374    1380   -1386    1431       8    1374    1380   -1386    1431       9
    1374    1380   -1386    1431       6    1350    1341    1335    1374      10
    1341    1335    1374    1377       3    1341    1335    1374    1380      15
    1341    1335   -1374    1380      16    1341    1335   -1374    1380       5
    1341    1335   -1374    1380       6    1341    1350    1359    1362       3
    1341    1350    1359    1365      15    1341    1350   -1359    1365      16
    1341    1350   -1359    1365       5    1341    1350   -1359    1365       6
    1335    1341    1350    1359      10    1335    1374    1380    1386       2
    1329    1335    1341    1350      10    1329    1335    1374    1377       3
    1329    1335    1374    1380      20    1329    1335   -1374    1380      21
    1329    1335   -1374    1380      22    1329    1335   -1374    1380       6
    1434    1431    1437    1443       2    1431    1437    1443    1449       1
    1431    1437   -1443    1449       4    1431    1437   -1443    1449       5
    1431    1437   -1443    1449       6    1431    1437    1443    1503       7
    1431    1437   -1443    1503       8    1431    1437   -1443    1503       9
    1431    1437   -1443    1503       6    1401    1392    1386    1431      10
    1392    1386    1431    1434       3    1392    1386    1431    1437      15
    1392    1386   -1431    1437      16    1392    1386   -1431    1437       5
    1392    1386   -1431    1437       6    1386    1392    1401    1407      23
    1386    1392   -1401    1407      24    1386    1392   -1401    1407      25
    1386    1392    1401    1419      23    1386    1392   -1401    1419      24
    1386    1392   -1401    1419      25    1386    1431    1437    1443       2
    1380    1386    1392    1401      10    1380    1386    1431    1434       3
    1380    1386    1431    1437      20    1380    1386   -1431    1437      21
    1380    1386   -1431    1437      22    1380    1386   -1431    1437       6
    1506    1503    1509    1515       2    1503    1509    1515    1521       1
    1503    1509   -1515    1521       4    1503    1509   -1515    1521       5
    1503    1509   -1515    1521       6    1503    1509    1515    1548       7
    1503    1509   -1515    1548       8    1503    1509   -1515    1548       9
    1503    1509   -1515    1548       6    1467    1476    1482    1485      33
    1467    1476    1482    1494      33    1458    1449    1443    1503      10
    1458    1467    1476    1482      12    1449    1443    1503    1506       3
    1449    1443    1503    1509      15    1449    1443   -1503    1509      16
    1449    1443   -1503    1509       5    1449    1443   -1503    1509       6
    1449    1458    1467    1476      10    1443    1449    1458    1467      23
    1443    1449   -1458    1467      24    1443    1449   -1458    1467      25
    1443    1503    1509    1515       2    1437    1443    1449    1458      10
    1437    1443    1503    1506       3    1437    1443    1503    1509      20
    1437    1443   -1503    1509      21    1437    1443   -1503    1509      22
    1437    1443   -1503    1509       6    1551    1548    1554    1560       2
    1548    1554    1560    1566       1    1548    1554   -1560    1566       4
    1548    1554   -1560    1566       5    1548    1554   -1560    1566       6
    1548    1554    1560    1590       7    1548    1554   -1560    1590       8
    1548    1554   -1560    1590       9    1548    1554   -1560    1590       6
    1530    1521    1515    1548      10    1521    1515    1548    1551       3
    1521    1515    1548    1554      15    1521    1515   -1548    1554      16
    1521    1515   -1548    1554       5    1521    1515   -1548    1554       6
    1521    1530    1539    1542       3    1521    1530    1539    1545       3
    1515    1521    1530    1539      10    1515    1548    1554    1560       2
    1509    1515    1521    1530      10    1509    1515    1548    1551       3
    1509    1515    1548    1554      20    1509    1515   -1548    1554      21
    1509    1515   -1548    1554      22    1509    1515   -1548    1554       6
    1593    1590    1596    1602       2    1590    1596    1602    1608       1
    1590    1596   -1602    1608       4    1590    1596   -1602    1608       5
    1590    1596   -1602    1608       6    1590    1596    1602    1626       7
    1590    1596   -1602    1626       8    1590    1596   -1602    1626       9
    1590    1596   -1602    1626       6    1584    1566    1560    1590      10
    1572    1566    1560    1590      10    1566    1560    1590    1593       3
    1566    1560    1590    1596      15    1566    1560   -1590    1596      16
    1566    1560   -1590    1596       5    1566    1560   -1590    1596       6
    1560    1590    1596    1602       2    1554    1560    1566    1572      10
    1554    1560    1566    1584      10    1554    1560    1590    1593       3
    1554    1560    1590    1596      20    1554    1560   -1590    1596      21
    1554    1560   -1590    1596      22    1554    1560   -1590    1596       6
    1629    1626    1632    1638       2    1626    1632    1638    1644       1
    1626    1632   -1638    1644       4    1626    1632   -1638    1644       5
    1626    1632   -1638    1644       6    1626    1632    1638    1683       7
    1626    1632   -1638    1683       8    1626    1632   -1638    1683       9
    1626    1632   -1638    1683       6    1617    1608    1602    1626      10
    1608    1602    1626    1629       3    1608    1602    1626    1632      15
    1608    1602   -1626    1632      16    1608    1602   -1626    1632       5
    1608    1602   -1626    1632       6    1602    1608    1617    1620       3
    1602    1608    1617    1623       3    1602    1626    1632    1638       2
    1596    1602    1608    1617      10    1596    1602    1626    1629       3
    1596    1602    1626    1632      20    1596    1602   -1626    1632      21
    1596    1602   -1626    1632      22    1596    1602   -1626    1632       6
    1686    1683    1689    1692       2    1686    1683    1689    1719       2
    1683    1689    1692    1701       1    1683    1689   -1692    1701       4
    1683    1689   -1692    1701       5    1683    1689   -1692    1701       6
    1683    1689    1719    1710       1    1683    1689   -1719    1710       4
    1683    1689   -1719    1710       5    1683    1689   -1719    1710       6
    1683    1689    1719    1725       7    1683    1689   -1719    1725       8
    1683    1689   -1719    1725       9    1683    1689   -1719    1725       6
    1662    1644    1638    1683      10    1650    1644    1638    1683      10
    1650    1644    1662    1671      23    1650    1644   -1662    1671      24
    1650    1644   -1662    1671      25    1644    1638    1683    1686       3
    1644    1638    1683    1689      15    1644    1638   -1683    1689      16
    1644    1638   -1683    1689       5    1644    1638   -1683    1689       6
    1638    1644    1662    1671      23    1638    1644   -1662    1671      24
    1638    1644   -1662    1671      25    1638    1683    1689    1692       2
    1638    1683    1689    1719       2    1632    1638    1644    1650      10
    1632    1638    1644    1662      10    1632    1638    1683    1686       3
    1632    1638    1683    1689      20    1632    1638   -1683    1689      21
    1632    1638   -1683    1689      22    1632    1638   -1683    1689       6
    1728    1725    1731    1737       2    1725    1731    1737    1743       1
    1725    1731   -1737    1743       4    1725    1731   -1737    1743       5
    1725    1731   -1737    1743       6    1725    1731    1737    1776       7
    1725    1731   -1737    1776       8    1725    1731   -1737    1776       9
    1725    1731   -1737    1776       6    1719    1725    1731    1737       2
    1710    1719    1725    1728       3    1710    1719    1725    1731      15
    1710    1719   -1725    1731      16    1710    1719   -1725    1731       5
    1710    1719   -1725    1731       6    1701    1692   -1689    1719       3
    1701    1710    1719    1725      10    1692    1689   -1719    1710       3
    1692    1689    1719    1725       3    1692    1701   -1710    1719      23
    1692    1701   -1710    1719      24    1692    1701   -1710    1719      25
    1689    1692   -1701    1710      10    1689    1719   -1710    1701      10
    1689    1719    1725    1728       3    1689    1719    1725    1731      20
    1689    1719   -1725    1731      21    1689    1719   -1725    1731      22
    1689    1719   -1725    1731       6    1779    1776    1782    1788       2
    1776    1782    1788    1794       1    1776    1782   -1788    1794       4
    1776    1782   -1788    1794       5    1776    1782   -1788    1794       6
    1776    1782    1788    1833       7    1776    1782   -1788    1833       8
    1776    1782   -1788    1833       9    1776    1782   -1788    1833       6
    1752    1743    1737    1776      10    1743    1737    1776    1779       3
    1743    1737    1776    1782      15    1743    1737   -1776    1782      16
    1743    1737   -1776    1782       5    1743    1737   -1776    1782       6
    1743    1752    1761    1764       3    1743    1752    1761    1767      15
    1743    1752   -1761    1767      16    1743    1752   -1761    1767       5
    1743    1752   -1761    1767       6    1737    1743    1752    1761      10
    1737    1776    1782    1788       2    1731    1737    1743    1752      10
    1731    1737    1776    1779       3    1731    1737    1776    1782      20
    1731    1737   -1776    1782      21    1731    1737   -1776    1782      22
    1731    1737   -1776    1782       6    1836    1833    1839    1845       2
    1833    1839    1845    1851       1    1833    1839   -1845    1851       4
    1833    1839   -1845    1851       5    1833    1839   -1845    1851       6
    1833    1839    1845    1866       7    1833    1839   -1845    1866       8
    1833    1839   -1845    1866       9    1833    1839   -1845    1866       6
    1803    1794    1788    1833      10    1794    1788    1833    1836       3
    1794    1788    1833    1839      15    1794    1788   -1833    1839      16
    1794    1788   -1833    1839       5    1794    1788   -1833    1839       6
    1788    1794    1803    1809      23    1788    1794   -1803    1809      24
    1788    1794   -1803    1809      25    1788    1794    1803    1821      23
    1788    1794   -1803    1821      24    1788    1794   -1803    1821      25
    1788    1833    1839    1845       2    1782    1788    1794    1803      10
    1782    1788    1833    1836       3    1782    1788    1833    1839      20
    1782    1788   -1833    1839      21    1782    1788   -1833    1839      22
    1782    1788   -1833    1839       6    1869    1866    1872    1878       2
    1866    1872    1878    1884       1    1866    1872   -1878    1884       4
    1866    1872   -1878    1884       5    1866    1872   -1878    1884       6
    1866    1872    1878    1917       7    1866    1872   -1878    1917       8
    1866    1872   -1878    1917       9    1866    1872   -1878    1917       6
    1860    1851    1845    1866      10    1851    1845    1866    1869       3
    1851    1845    1866    1872      15    1851    1845   -1866    1872      16
    1851    1845   -1866    1872       5    1851    1845   -1866    1872       6
    1845    1866    1872    1878       2    1839    1845    1851    1860      10
    1839    1845    1866    1869       3    1839    1845    1866    1872      20
    1839    1845   -1866    1872      21    1839    1845   -1866    1872      22
    1839    1845   -1866    1872       6    1920    1917    1923    1929       2
    1917    1923    1929    1935       1    1917    1923   -1929    1935       4
    1917    1923   -1929    1935       5    1917    1923   -1929    1935       6
    1917    1923    1929    1947       7    1917    1923   -1929    1947       8
    1917    1923   -1929    1947       9    1917    1923   -1929    1947       6
    1893    1884    1878    1917      10    1884    1878    1917    1920       3
    1884    1878    1917    1923      15    1884    1878   -1917    1923      16
    1884    1878   -1917    1923       5    1884    1878   -1917    1923       6
    1884    1893    1902    1905       3    1884    1893    1902    1908      15
    1884    1893   -1902    1908      16    1884    1893   -1902    1908       5
    1884    1893   -1902    1908       6    1878    1884    1893    1902      10
    1878    1917    1923    1929       2    1872    1878    1884    1893      10
    1872    1878    1917    1920       3    1872    1878    1917    1923      20
    1872    1878   -1917    1923      21    1872    1878   -1917    1923      22
    1872    1878   -1917    1923       6    1950    1947    1953    1959       2
    1947    1953    1959    1965       1    1947    1953   -1959    1965       4
    1947    1953   -1959    1965       5    1947    1953   -1959    1965       6
    1947    1953    1959    1980       7    1947    1953   -1959    1980       8
    1947    1953   -1959    1980       9    1947    1953   -1959    1980       6
    1935    1929    1947    1950       3    1935    1929    1947    1953      15
    1935    1929   -1947    1953      16    1935    1929   -1947    1953       5
    1935    1929   -1947    1953       6    1929    1947    1953    1959       2
    1923    1929    1947    1950       3    1923    1929    1947    1953      20
    1923    1929   -1947    1953      21    1923    1929   -1947    1953      22
    1923    1929   -1947    1953       6    1983    1980    1986    1992       2
    1980    1986    1992    1998       1    1980    1986   -1992    1998       4
    1980    1986   -1992    1998       5    1980    1986   -1992    1998       6
    1980    1986    1992    2052       7    1980    1986   -1992    2052       8
    1980    1986   -1992    2052       9    1980    1986   -1992    2052       6
    1974    1965    1959    1980      10    1965    1959    1980    1983       3
    1965    1959    1980    1986      15    1965    1959   -1980    1986      16
    1965    1959   -1980    1986       5    1965    1959   -1980    1986       6
    1959    1980    1986    1992       2    1953    1959    1965    1974      10
    1953    1959    1980    1983       3    1953    1959    1980    1986      20
    1953    1959   -1980    1986      21    1953    1959   -1980    1986      22
    1953    1959   -1980    1986       6    2016    2025    2031    2034      33
    2016    2025    2031    2043      33    2007    1998    1992    2052      10
    2007    2016    2025    2031      12    1998    1992    2052    2055       3
    1998    1992    2052    2058       3    1998    2007    2016    2025      10
    1992    1998    2007    2016      23    1992    1998   -2007    2016      24
    1992    1998   -2007    2016      25    1986    1992    1998    2007      10
    1986    1992    2052    2055       3    1986    1992    2052    2058       3
      12      48     -42     -45      38      54      99     -93     -96      38
      69      84     -78     -81      38     105     150    -144    -147      38
     120     135    -129    -132      38     156     198    -192    -195      38
     204     255    -249    -252      38     261     291    -285    -288      38
     267     279    -276    -282      38     297     363    -357    -360      38
     354     303    -312    -315      40     369     423    -417    -420      38
     387     411    -384    -375      40     429     459    -453    -456      38
     435     447    -444    -450      38     465     492    -486    -489      38
     498     564    -558    -561      38     531     540    -537    -549      38
     570     618    -615    -621      38     660     672    -666    -669      38
     678     708    -702    -705      38     684     696    -693    -699      38
     714     765    -759    -762      38     771     816    -810    -813      38
     786     801    -795    -798      38     846     858    -852    -855      38
     810     819    -816    -846      39     864     915    -909    -912      38
     921     960    -954    -957      38     936     948    -945    -951      38
     966    1032   -1026   -1029      38     999    1008   -1005   -1017      38
    1038    1095   -1089   -1092      38    1062    1077   -1068   -1071      40
    1056    1083   -1053   -1044      40    1101    1167   -1161   -1164      38
    1158    1107   -1116   -1119      40    1173    1197   -1191   -1194      38
    1203    1227   -1221   -1224      38    1233    1278   -1272   -1275      38
    1239    1266   -1248   -1251      40    1284    1329   -1323   -1326      38
    1299    1314   -1308   -1311      38    1335    1380   -1374   -1377      38
    1350    1365   -1359   -1362      38    1386    1437   -1431   -1434      38
    1443    1509   -1503   -1506      38    1476    1485   -1482   -1494      38
    1515    1554   -1548   -1551      38    1530    1542   -1539   -1545      38
    1560    1596   -1590   -1593      38    1602    1632   -1626   -1629      38
    1608    1620   -1617   -1623      38    1638    1689   -1683   -1686      38
    1719    1731   -1725   -1728      38    1683    1692   -1689   -1719      39
    1737    1782   -1776   -1779      38    1752    1767   -1761   -1764      38
    1788    1839   -1833   -1836      38    1845    1872   -1866   -1869      38
    1878    1923   -1917   -1920      38    1893    1908   -1902   -1905      38
    1929    1953   -1947   -1950      38    1959    1986   -1980   -1983      38
    1992    2055   -2052   -2058      38    2025    2034   -2031   -2043      38
%FLAG EXCLUDED_ATOMS_LIST
%FORMAT(10I8)
       2       3       4       5       6       7       8       9      13      15
      16      17       3       4       5       6       7      15       4       5
       6       7      15       5       6       7      15       6       7       8
       9      10      11      12      13      14      15      16      17      18
      19       7       8       9      13      15      16      17       8       9
      10      11      12      13      14      15      16      17       9      10
      11      12      13      14      15      10      11      12      13      14
      15      11      12      13      12      13      13      14      15       0
      16      17      18      19      20      21      32      17      18      19
      18      19      20      21      22      23      24      32      33      34
      19      20      21      32      20      21      22      23      24      25
      26      27      32      33      34      35      36      21      22      23
      24      32      33      34      22      23      24      25      26      27
      28      29      32      33      34      23      24      25      26      27
      32      24      25      26      27      32      25      26      27      28
      29      30      31      32      26      27      28      29      27      28
      29      28      29      30      31      29      30      31      30      31
      31       0      33      34      35      36      37      38      49      34
      35      36      35      36      37      38      39      40      41      49
      50      51      36      37      38      49      37      38      39      40
      41      42      43      44      49      50      51      52      53      38
      39      40      41      49      50      51      39      40      41      42
      43      44      45      46      49      50      51      40      41      42
      43      44      49      41      42      43      44      49      42      43
      44      45      46      47      48      49      43      44      45      46
      44      45      46      45      46      47      48      46      47      48
      47      48      48       0      50      51      52      53      54      55
      65      51      52      53      52      53      54      55      56      57
      61      65      66      67      53      54      55      65      54      55
      56      57      58      59      60      61      62      63      64      65
      66      67      68      69      55      56      57      61      65      66
      67      56      57      58      59      60      61      62      63      64
      65      66      67      57      58      59      60      61      62      63
      64      65      58      59      60      61      62      63      64      65
      59      60      61      60      61      61      62      63      64      65
      63      64      64       0      66      67      68      69      70      71
      84      67      68      69      68      69      70      71      72      73
      74      84      85      86      69      70      71      84      70      71
      72      73      74      75      76      80      84      85      86      87
      88      71      72      73      74      84      85      86      72      73
      74      75      76      77      78      79      80      81      82      83
      84      85      86      73      74      75      76      80      84      74
      75      76      80      84      75      76      77      78      79      80
      81      82      83      84      76      77      78      79      80      81
      82      83      77      78      79      80      81      82      83      78
      79      80      79      80      80      81      82      83      82      83
      83       0      85      86      87      88      89      90      96      86
      87      88      87      88      89      90      91      92      93      96
      97      98      88      89      90      96      89      90      91      92
      93      94      95      96      97      98      99     100      90      91
      92      93      96      97      98      91      92      93      94      95
      96      97      98      92      93      94      95      96      93      94
      95      96      94      95      96      95       0      97      98      99
     100     101     102     120      98      99     100      99     100     101
     102     103     104     105     120     121     122     100     101     102
     120     101     102     103     104     105     106     119     120     121
     122     123     124     102     103     104     105     120     121     122
     103     104     105     106     107     108     110     117     119     120
     121     122     104     105     106     119     120     105     106     119
     120     106     107     108     109     110     111     115     117     118
     119     120     107     108     109     110     111     117     119     108
     109     110     119     109     110     111     112     113     117     119
     110     111     119     111     112     113     114     115     117     118
     119     112     113     114     115     116     117     119     113     114
     115     119     114     115     116     117     118     119     115     116
     117     116     117     118     119     117     118     119     118     119
     119       0     121     122     123     124     125     126     140     122
     123     124     123     124     125     126     127     128     129     140
     141     142     124     125     126     140     125     126     127     128
     129     130     138     140     141     142     143     144     126     127
     128     129     140     141     142     127     128     129     130     131
     132     136     138     139     140     141     142     128     129     130
     138     140     129     130     138     140     130     131     132     133
     134     136     137     138     139     140     131     132     133     134
     135     136     138     139     132     133     134     138     133     134
     135     136     137     138     134     135     136     135     136     137
     138     139     136     137     138     137     138     139     138     139
     139       0     141     142     143     144     145     146     152     142
     143     144     143     144     145     146     147     148     149     152
     153     154     144     145     146     152     145     146     147     148
     149     150     151     152     153     154     155     156     146     147
     148     149     152     153     154     147     148     149     150     151
     152     153     154     148     149     150     151     152     149     150
     151     152     150     151     152     151       0     153     154     155
     156     157     158     163     154     155     156     155     156     157
     158     159     160     161     163     164     165     156     157     158
     163     157     158     159     160     161     162     163     164     165
     166     167     158     159     160     161     163     164     165     159
     160     161     162     163     164     165     160     161     162     163
     161     162     163     162     163       0     164     165     166     167
     168     169     187     165     166     167     166     167     168     169
     170     171     172     187     188     189     167     168     169     187
     168     169     170     171     172     173     174     175     187     188
     189     190     191     169     170     171     172     187     188     189
     170     171     172     173     174     175     176     177     178     187
     188     189     171     172     173     174     175     187     172     173
     174     175     187     173     174     175     176     177     178     179
     180     187     174     175     176     177     178     175     176     177
     178     176     177     178     179     180     181     184     177     178
     179     180     178     179     180     179     180     181     182     183
     184     185     186     180     181     184     181     182     183     184
     185     186     182     183     184     185     186     183     184     184
     185     186     186       0     188     189     190     191     192     193
     206     189     190     191     190     191     192     193     194     195
     196     206     207     208     191     192     193     206     192     193
     194     195     196     197     198     202     206     207     208     193
     194     195     196     206     207     208     194     195     196     197
     198     199     200     201     202     203     204     205     206     207
     208     195     196     197     198     202     206     196     197     198
     202     206     197     198     199     200     201     202     203     204
     205     206     198     199     200     201     202     203     204     205
     199     200     201     202     203     204     205     200     201     202
     201     202     202     203     204     205     204     205     205       0
     207     208     208       0     210     211     212     213     214     215
     216     217     218     219     220     221     222     223     224     225
     211     212     213     214     215     218     221     222     223     212
     213     214     215     218     221     222     223     213     214     215
     216     217     218     219     220     221     222     223     214     215
     216     217     218     221     215     216     217     218     221     216
     217     218     219     220     221     222     223     217     218     219
     220     221     218     219     220     221     219     220     221     222
     223     224     225     220     221     222     223     221     222     223
     222     223     224     225     226     227     223     224     225     224
     225     226     227     228     229     235     225     226     227     226
     227     228     229     230     231     232     235     236     237     227
     228     229     235     228     229     230     231     232     233     234
     235     236     237     238     239     229     230     231     232     235
     236     237     230     231     232     233     234     235     236     237
     231     232     233     234     235     232     233     234     235     233
     234     235     234       0     236     237     238     239     240     241
     254     237     238     239     238     239     240     241     242     243
     247     254     255     256     239     240     241     254     240     241
     242     243     244     245     246     247     248     249     250     254
     255     256     257     258     241     242     243     247     254     255
     256     242     243     244     245     246     247     248     249     250
     251     252     253     254     255     256     243     244     245     246
     247     248     249     250     254     244     245     246     247     248
     249     250     254     245     246     247     246     247     247     248
     249     250     251     252     253     254     249     250     251     252
     253     250     251     252     253     251     252     253     252     253
     253       0     255     256     257     258     259     260     271     256
     257     258     257     258     259     260     261     262     263     271
     272     273     258     259     260     271     259     260     261     262
     263     264     265     266     271     272     273     274     283     260
     261     262     263     271     272     273     261     262     263     264
     265     266     267     268     271     272     273     262     263     264
     265     266     271     263     264     265     266     271     264     265
     266     267     268     269     270     271     265     266     267     268
     266     267     268     267     268     269     270     268     269     270
     269     270     270       0     272     273     274     275     276     277
     280     283     284     285     273     274     283     274     275     276
     277     278     279     280     281     282     283     284     285     286
     287     275     276     277     278     279     280     281     282     283
     284     285     276     277     278     279     280     283     277     278
     279     280     283     278     279     280     281     282     283     284
     285     279     280     281     282     283     280     281     282     283
     281     282     283     284     285     286     287     282     283     284
     285     283     284     285     284     285     286     287     288     289
     285     286     287     286     287     288     289     290     291     304
     287     288     289     288     289     290     291     292     293     294
     304     305     306     289     290     291     304     290     291     292
     293     294     295     296     300     304     305     306     307     308
     291     292     293     294     304     305     306     292     293     294
     295     296     297     298     299     300     301     302     303     304
     305     306     293     294     295     296     300     304     294     295
     296     300     304     295     296     297     298     299     300     301
     302     303     304     296     297     298     299     300     301     302
     303     297     298     299     300     301     302     303     298     299
     300     299     300     300     301     302     303     302     303     303
       0     305     306     307     308     309     310     319     306     307
     308     307     308     309     310     311     312     313     319     320
     321     308     309     310     319     309     310     311     312     313
     314     315     316     319     320     321     322     323     310     311
     312     313     319     320     321     311     312     313     314     315
     316     317     318     319     320     321     312     313     314     315
     316     319     313     314     315     316     319     314     315     316
     317     318     319     315     316     317     318     316     317     318
     317     318     318       0     320     321     322     323     324     325
     343     321     322     323     322     323     324     325     326     327
     328     343     344     345     323     324     325     343     324     325
     326     327     328     329     330     331     343     344     345     346
     347     325     326     327     328     343     344     345     326     327
     328     329     330     331     332     333     334     343     344     345
     327     328     329     330     331     343     328     329     330     331
     343     329     330     331     332     333     334     335     336     343
     330     331     332     333     334     331     332     333     334     332
     333     334     335     336     337     340     333     334     335     336
     334     335     336     335     336     337     338     339     340     341
     342     336     337     340     337     338     339     340     341     342
     338     339     340     341     342     339     340     340     341     342
     342       0     344     345     346     347     348     349     364     345
     346     347     346     347     348     349     350     351     352     364
     365     366     347     348     349     364     348     349     350     351
     352     353     362     364     365     366     367     368     349     350
     351     352     364     365     366     350     351     352     353     354
     355     360     362     363     364     365     366     351     352     353
     362     364     352     353     362     364     353     354     355     356
     357     360     361     362     363     364     354     355     356     357
     358     360     362     363     355     356     357     362     356     357
     358     359     360     361     362     357     358     360     358     359
     360     361     362     363     359     360     361     362     360     361
     362     363     362     363     363       0     365     366     367     368
     369     370     388     366     367     368     367     368     369     370
     371     372     373     388     389     390     368     369     370     388
     369     370     371     372     373     374     387     388     389     390
     391     392     370     371     372     373     388     389     390     371
     372     373     374     375     376     378     385     387     388     389
     390     372     373     374     387     388     373     374     387     388
     374     375     376     377     378     379     383     385     386     387
     388     375     376     377     378     379     385     387     376     377
     378     387     377     378     379     380     381     385     387     378
     379     387     379     380     381     382     383     385     386     387
     380     381     382     383     384     385     387     381     382     383
     387     382     383     384     385     386     387     383     384     385
     384     385     386     387     385     386     387     386     387     387
       0     389     390     391     392     393     394     398     390     391
     392     391     392     393     394     395     396     397     398     399
     400     392     393     394     398     393     394     395     396     397
     398     399     400     401     402     394     395     396     397     398
     399     400     395     396     397     398     399     400     396     397
     398     397     398     398     399     400     401     402     403     404
     408     400     401     402     401     402     403     404     405     406
     407     408     409     410     402     403     404     408     403     404
     405     406     407     408     409     410     411     412     404     405
     406     407     408     409     410     405     406     407     408     409
     410     406     407     408     407     408     408     409     410     411
     412     413     414     425     410     411     412     411     412     413
     414     415     416     417     425     426     427     412     413     414
     425     413     414     415     416     417     418     423     425     426
     427     428     429     414     415     416     417     425     426     427
     415     416     417     418     419     421     423     424     425     426
     427     416     417     418     423     425     417     418     423     425
     418     419     420     421     422     423     424     425     419     420
     421     422     423     424     420     421     422     423     424     421
     422     423     422     423     424     423     424     424       0     426
     427     428     429     430     431     442     427     428     429     428
     429     430     431     432     433     434     442     443     444     429
     430     431     442     430     431     432     433     434     435     436
     437     442     443     444     445     446     431     432     433     434
     442     443     444     432     433     434     435     436     437     438
     439     442     443     444     433     434     435     436     437     442
     434     435     436     437     442     435     436     437     438     439
     440     441     442     436     437     438     439     437     438     439
     438     439     440     441     439     440     441     440     441     441
       0     443     444     445     446     447     448     459     444     445
     446     445     446     447     448     449     450     451     459     460
     461     446     447     448     459     447     448     449     450     451
     452     453     454     459     460     461     462     463     448     449
     450     451     459     460     461     449     450     451     452     453
     454     455     456     459     460     461     450     451     452     453
     454     459     451     452     453     454     459     452     453     454
     455     456     457     458     459     453     454     455     456     454
     455     456     455     456     457     458     456     457     458     457
     458     458       0     460     461     462     463     464     465     478
     461     462     463     462     463     464     465     466     467     468
     478     479     480     463     464     465     478     464     465     466
     467     468     469     470     474     478     479     480     481     482
     465     466     467     468     478     479     480     466     467     468
     469     470     471     472     473     474     475     476     477     478
     479     480     467     468     469     470     474     478     468     469
     470     474     478     469     470     471     472     473     474     475
     476     477     478     470     471     472     473     474     475     476
     477     471     472     473     474     475     476     477     472     473
     474     473     474     474     475     476     477     476     477     477
       0     479     480     481     482     483     484     502     480     481
     482     481     482     483     484     485     486     487     502     503
     504     482     483     484     502     483     484     485     486     487
     488     489     490     502     503     504     505     506     484     485
     486     487     502     503     504     485     486     487     488     489
     490     491     492     493     502     503     504     486     487     488
     489     490     502     487     488     489     490     502     488     489
     490     491     492     493     494     495     502     489     490     491
     492     493     490     491     492     493     491     492     493     494
     495     496     499     492     493     494     495     493     494     495
     494     495     496     497     498     499     500     501     495     496
     499     496     497     498     499     500     501     497     498     499
     500     501     498     499     499     500     501     501       0     503
     504     505     506     507     508     517     504     505     506     505
     506     507     508     509     510     511     517     518     519     506
     507     508     517     507     508     509     510     511     512     513
     514     517     518     519     520     521     508     509     510     511
     517     518     519     509     510     511     512     513     514     515
     516     517     518     519     510     511     512     513     514     517
     511     512     513     514     517     512     513     514     515     516
     517     513     514     515     516     514     515     516     515     516
     516       0     518     519     520     521     522     523     531     519
     520     521     520     521     522     523     524     525     529     531
     532     533     521     522     523     531     522     523     524     525
     526     527     528     529     530     531     532     533     534     535
     523     524     525     529     531     532     533     524     525     526
     527     528     529     530     531     532     533     525     526     527
     528     529     530     531     526     527     528     529     530     531
     527     528     529     528     529     529     530     531       0     532
     533     534     535     536     537     543     533     534     535     534
     535     536     537     538     539     540     543     544     545     535
     536     537     543     536     537     538     539     540     541     542
     543     544     545     546     547     537     538     539     540     543
     544     545     538     539     540     541     542     543     544     545
     539     540     541     542     543     540     541     542     543     541
     542     543     542       0     544     545     546     547     548     549
     562     545     546     547     546     547     548     549     550     551
     555     562     563     564     547     548     549     562     548     549
     550     551     552     553     554     555     556     557     558     562
     563     564     565     574     549     550     551     555     562     563
     564     550     551     552     553     554     555     556     557     558
     559     560     561     562     563     564     551     552     553     554
     555     556     557     558     562     552     553     554     555     556
     557     558     562     553     554     555     554     555     555     556
     557     558     559     560     561     562     557     558     559     560
     561     558     559     560     561     559     560     561     560     561
     561       0     563     564     565     566     567     568     571     574
     575     576     564     565     574     565     566     567     568     569
     570     571     572     573     574     575     576     577     578     566
     567     568     569     570     571     572     573     574     575     576
     567     568     569     570     571     574     568     569     570     571
     574     569     570     571     572     573     574     575     576     570
     571     572     573     574     571     572     573     574     572     573
     574     575     576     577     578     573     574     575     576     574
     575     576     575     576     577     578     579     580     576     577
     578     577     578     579     580     581     582     593     578     579
     580     579     580     581     582     583     584     585     593     594
     595     580     581     582     593     581     582     583     584     585
     586     587     588     593     594     595     596     597     582     583
     584     585     593     594     595     583     584     585     586     587
     588     589     590     593     594     595     584     585     586     587
     588     593     585     586     587     588     593     586     587     588
     589     590     591     592     593     587     588     589     590     588
     589     590     589     590     591     592     590     591     592     591
     592     592       0     594     595     596     597     598     599     612
     595     596     597     596     597     598     599     600     601     602
     612     613     614     597     598     599     612     598     599     600
     601     602     603     604     608     612     613     614     615     616
     599     600     601     602     612     613     614     600     601     602
     603     604     605     606     607     608     609     610     611     612
     613     614     601     602     603     604     608     612     602     603
     604     608     612     603     604     605     606     607     608     609
     610     611     612     604     605     606     607     608     609     610
     611     605     606     607     608     609     610     611     606     607
     608     607     608     608     609     610     611     610     611     611
       0     613     614     615     616     617     618     623     614     615
     616     615     616     617     618     619     620     621     623     624
     625     616     617     618     623     617     618     619     620     621
     622     623     624     625     626     627     618     619     620     621
     623     624     625     619     620     621     622     623     624     625
     620     621     622     623     621     622     623     622     623       0
     624     625     626     627     628     629     640     625     626     627
     626     627     628     629     630     631     632     640     641     642
     627     628     629     640     628     629     630     631     632     633
     634     635     640     641     642     643     644     629     630     631
     632     640     641     642     630     631     632     633     634     635
     636     637     640     641     642     631     632     633     634     635
     640     632     633     634     635     640     633     634     635     636
     637     638     639     640     634     635     636     637     635     636
     637     636     637     638     639     637     638     639     638     639
     639       0     641     642     643     644     645     646     650     642
     643     644     643     644     645     646     647     648     649     650
     651     652     644     645     646     650     645     646     647     648
     649     650     651     652     653     654     646     647     648     649
     650     651     652     647     648     649     650     651     652     648
     649     650     649     650     650     651     652     653     654     655
     656     661     652     653     654     653     654     655     656     657
     658     659     661     662     663     654     655     656     661     655
     656     657     658     659     660     661     662     663     664     665
     656     657     658     659     661     662     663     657     658     659
     660     661     662     663     658     659     660     661     659     660
     661     660     661       0     662     663     664     665     666     667
     685     663     664     665     664     665     666     667     668     669
     670     685     686     687     665     666     667     685     666     667
     668     669     670     671     672     673     685     686     687     667
     668     669     670     685     686     687     668     669     670     671
     672     673     674     675     676     685     686     687     669     670
     671     672     673     685     670     671     672     673     685     671
     672     673     674     675     676     677     678     685     672     673
     674     675     676     673     674     675     676     674     675     676
     677     678     679     682     675     676     677     678     676     677
     678     677     678     679     680     681     682     683     684     678
     679     682     679     680     681     682     683     684     680     681
     682     683     684     681     682     682     683     684     684       0
     686     687     687       0
%FLAG HBOND_ACOEF
%FORMAT(5E16.8)

%FLAG HBOND_BCOEF
%FORMAT(5E16.8)

%FLAG HBCUT
%FORMAT(5E16.8)

%FLAG AMBER_ATOM_TYPE
%FORMAT(20a4)
N3  H   H   H   CX  HP  CT  H1  CT  HC  HC  HC  OH  HO  C   O   N   H   CX  H1  
CT  HC  HC  CT  HC  HC  C   O   N   H   H   C   O   N   H   CX  H1  CT  HC  HC  
CT  HC  HC  C   O   N   H   H   C   O   N   H   CX  H1  CT  HC  CT  HC  HC  HC  
CT  HC  HC  HC  C   O   N   H   CX  H1  CT  HC  HC  CT  HC  CT  HC  HC  HC  CT  
HC  HC  HC  C   O   N   H   CX  H1  CT  HC  HC  C   O2  O2  C   O   N   H   CX  
H1  CT  HC  HC  C*  CW  H4  NA  H   CN  CA  HA  CA  HA  CA  HA  CA  HA  CB  C   
O   N   H   CX  H1  CT  HC  HC  CA  CA  HA  CA  HA  CA  HA  CA  HA  CA  HA  C   
O   N   H   CX  H1  CT  HC  HC  C   O2  O2  C   O   N   H   CX  H1  CT  H1  H1  
OH  HO  C   O   N   H   CX  H1  CT  HC  HC  CT  HC  HC  CT  H1  H1  N2  H   CA  
N2  H   H   N2  H   H   C   O   N   H   CX  H1  CT  HC  HC  CT  HC  CT  HC  HC  
HC  CT  HC  HC  HC  C   O2  O2  N3  H   H   CT  HP  HP  CT  HC  HC  CT  HC  HC  
CX  HP  C   O   N   H   CX  H1  CT  HC  HC  C   O2  O2  C   O   N   H   CX  H1  
CT  HC  CT  HC  HC  HC  CT  HC  HC  CT  HC  HC  HC  C   O   N   H   CX  H1  CT  
HC  HC  CT  HC  HC  C   O   N   H   H   C   O   N   CT  H1  H1  CT  HC  HC  CT  
HC  HC  CX  H1  C   O   N   H   CX  H1  CT  HC  HC  CT  HC  CT  HC  HC  HC  CT  
HC  HC  HC  C   O   N   H   CX  H1  CT  HC  HC  CT  HC  HC  C   O2  O2  C   O   
N   H   CX  H1  CT  HC  HC  CT  HC  HC  CT  H1  H1  N2  H   CA  N2  H   H   N2  
H   H   C   O   N   H   CX  H1  CT  HC  HC  CA  CA  HA  CA  HA  C   OH  HO  CA  
HA  CA  HA  C   O   N   H   CX  H1  CT  HC  HC  C*  CW  H4  NA  H   CN  CA  HA  
CA  HA  CA  HA  CA  HA  CB  C   O   N   H   CX  H1  CT  HC  HC  HC  C   O   N   
H   CX  H1  CT  HC  HC  HC  C   O   N   H   CX  H1  CT  HC  HC  CC  NB  CR  H5  
NA  H   CW  H4  C   O   N   H   CX  H1  CT  HC  HC  CT  HC  HC  C   O   N   H   
H   C   O   N   H   CX  H1  CT  HC  HC  CT  HC  HC  C   O   N   H   H   C   O   
N   H   CX  H1  CT  HC  HC  CT  HC  CT  HC  HC  HC  CT  HC  HC  HC  C   O   N   
H   CX  H1  CT  HC  HC  CT  HC  HC  CT  H1  H1  N2  H   CA  N2  H   H   N2  H   
H   C   O   N   H   CX  H1  CT  HC  HC  CT  HC  HC  C   O2  O2  C   O   N   H   
CX  H1  CT  H1  CT  HC  HC  HC  OH  HO  C   O   N   H   CX  H1  CT  HC  HC  C   
O2  O2  C   O   N   H   CX  H1  CT  HC  CT  HC  HC  HC  CT  HC  HC  CT  HC  HC  
HC  C   O   N   CT  H1  H1  CT  HC  HC  CT  HC  HC  CX  H1  C   O   N   H   CX  
H1  CT  HC  HC  CT  HC  HC  C   O   N   H   H   C   O   N   H   CX  H1  CT  HC  
HC  CT  HC  CT  HC  HC  HC  CT  HC  HC  HC  C   O   N   H   CX  H1  CT  H1  H1  
OH  HO  C   O   N   H   CX  H1  CT  HC  HC  CT  HC  HC  C   O   N   H   H   C   
O   N   H   CX  H1  CT  HC  HC  HC  C   O   N   H   CX  H1  CT  H1  H1  OH  HO  
C   O   N   H   CX  H1  CT  HC  HC  CT  HC  HC  CT  H1  H1  N2  H   CA  N2  H   
H   N2  H   H   C   O2  O2  
%FLAG TREE_CHAIN_CLASSIFICATION
%FORMAT(20a4)
BLA BLA BLA BLA BLA BLA BLA BLA BLA BLA BLA BLA BLA BLA BLA BLA M   E   M   E   
3   E   E   3   E   E   B   E   B   E   E   M   E   M   E   M   E   3   E   E   
3   E   E   B   E   B   E   E   M   E   M   E   M   E   3   E   3   E   E   E   
3   E   E   E   M   E   M   E   M   E   3   E   E   3   E   3   E   E   E   3   
E   E   E   M   E   M   E   M   E   3   E   E   B   E   E   M   E   M   E   M   
E   3   E   E   B   B   E   B   E   S   B   E   B   E   B   E   S   E   E   M   
E   M   E   M   E   3   E   E   B   B   E   B   E   B   E   S   E   S   E   M   
E   M   E   M   E   3   E   E   B   E   E   M   E   M   E   M   E   3   E   E   
S   E   M   E   M   E   M   E   3   E   E   3   E   E   3   E   E   B   E   B   
B   E   E   B   E   E   M   E   BLA BLA BLA BLA BLA BLA BLA BLA BLA BLA BLA BLA 
BLA BLA BLA BLA BLA BLA BLA BLA BLA BLA BLA BLA BLA BLA BLA BLA BLA BLA BLA BLA 
BLA BLA BLA BLA M   E   M   E   3   E   E   B   E   E   M   E   M   E   M   E   
3   E   3   E   E   E   3   E   E   3   E   E   E   M   E   M   E   M   E   3   
E   E   3   E   E   B   E   B   E   E   M   E   M   3   E   E   3   E   E   B   
E   E   M   E   M   E   M   E   M   E   3   E   E   3   E   3   E   E   E   3   
E   E   E   M   E   M   E   M   E   3   E   E   3   E   E   B   E   E   M   E   
M   E   M   E   3   E   E   3   E   E   3   E   E   B   E   B   B   E   E   B   
E   E   M   E   M   E   M   E   3   E   E   B   B   E   B   E   B   S   E   S   
E   S   E   M   E   M   E   M   E   3   E   E   B   B   E   B   E   S   B   E   
B   E   B   E   S   E   E   M   E   M   E   M   E   3   E   E   E   M   E   M   
E   M   E   3   E   E   E   M   E   M   E   M   E   3   E   E   B   E   S   E   
B   E   B   E   M   E   M   E   M   E   3   E   E   3   E   E   B   E   B   E   
E   M   E   M   E   M   E   3   E   E   3   E   E   B   E   B   E   E   M   E   
M   E   M   E   3   E   E   3   E   3   E   E   E   3   E   E   E   M   E   M   
E   M   E   3   E   E   3   E   E   3   E   E   B   E   B   B   E   E   B   E   
E   M   E   M   E   M   E   3   E   E   3   E   E   B   E   E   M   E   M   E   
M   E   3   E   3   E   E   E   S   E   M   E   M   E   M   E   3   E   E   B   
E   E   M   E   M   E   M   E   3   E   3   E   E   E   3   E   E   3   E   E   
E   M   E   M   3   E   E   3   E   E   B   E   E   M   E   M   E   M   E   M   
E   3   E   E   3   E   E   B   E   B   E   E   M   E   M   E   M   E   3   E   
E   3   E   3   E   E   E   3   E   E   E   M   E   M   E   M   E   3   E   E   
S   E   M   E   M   E   M   E   3   E   E   3   E   E   B   E   B   E   E   M   
E   M   E   M   E   3   E   E   E   M   E   M   E   M   E   3   E   E   S   E   
M   E   BLA BLA BLA BLA BLA BLA BLA BLA BLA BLA BLA BLA BLA BLA BLA BLA BLA BLA 
BLA BLA BLA BLA BLA BLA BLA 
%FLAG JOIN_ARRAY
%FORMAT(10I8)
       0       0       0       0       0       0       0       0       0       0
       0       0       0       0       0       0       0       0       0       0
       0       0       0       0       0       0       0       0       0       0
       0       0       0       0       0       0       0       0       0       0
       0       0       0       0       0       0       0       0       0       0
       0       0       0       0       0       0       0       0       0       0
       0       0       0       0       0       0       0       0       0       0
       0       0       0       0       0       0       0       0       0       0
       0       0       0       0       0       0       0       0       0       0
       0       0       0       0       0       0       0       0       0       0
       0       0       0       0       0       0       0       0       0       0
       0       0       0       0       0       0       0       0       0       0
       0       0       0       0       0       0       0       0       0       0
       0       0       0       0       0       0       0       0       0       0
       0       0       0       0       0       0       0       0       0       0
       0       0       0       0       0       0       0       0       0       0
       0       0       0       0       0       0       0       0       0       0
       0       0       0       0       0       0       0       0       0       0
       0       0       0       0       0       0       0       0       0       0
       0       0       0       0       0       0       0       0       0       0
       0       0       0       0       0       0       0       0       0       0
       0       0       0       0       0       0       0       0       0       0
       0       0       0       0       0       0       0       0       0       0
       0       0       0       0       0       0       0       0       0       0
       0       0       0       0       0       0       0       0       0       0
       0       0       0       0       0       0       0       0       0       0
       0       0       0       0       0       0       0       0       0       0
       0       0       0       0       0       0       0       0       0       0
       0       0       0       0       0       0       0       0       0       0
       0       0       0       0       0       0       0       0       0       0
       0       0       0       0       0       0       0       0       0       0
       0       0       0       0       0       0       0       0       0       0
       0       0       0       0       0       0       0       0       0       0
       0       0       0       0       0       0       0       0       0       0
       0       0       0       0       0       0       0       0       0       0
       0       0       0       0       0       0       0       0       0       0
       0       0       0       0       0       0       0       0       0       0
       0       0       0       0       0       0       0       0       0       0
       0       0       0       0       0       0       0       0       0       0
       0       0       0       0       0       0       0       0       0       0
       0       0       0       0       0       0       0       0       0       0
       0       0       0       0       0       0       0       0       0       0
       0       0       0       0       0       0       0       0       0       0
       0       0       0       0       0       0       0       0       0       0
       0       0       0       0       0       0       0       0       0       0
       0       0       0       0       0       0       0       0       0       0
       0       0       0       0       0       0       0       0       0       0
       0       0       0       0       0       0       0       0       0       0
       0       0       0       0       0       0       0       0       0       0
       0       0       0       0       0       0       0       0       0       0
       0       0       0       0       0       0       0       0       0       0
       0       0       0       0       0       0       0       0       0       0
       0       0       0       0       0       0       0       0       0       0
       0       0       0       0       0       0       0       0       0       0
       0       0       0       0       0       0       0       0       0       0
       0       0       0       0       0       0       0       0       0       0
       0       0       0       0       0       0       0       0       0       0
       0       0       0       0       0       0       0       0       0       0
       0       0       0       0       0       0       0       0       0       0
       0       0       0       0       0       0       0       0       0       0
       0       0       0       0       0       0       0       0       0       0
       0       0       0       0       0       0       0       0       0       0
       0       0       0       0       0       0       0       0       0       0
       0       0       0       0       0       0       0       0       0       0
       0       0       0       0       0       0       0       0       0       0
       0       0       0       0       0       0       0       0       0       0
       0       0       0       0       0       0       0       0       0       0
       0       0       0       0       0       0       0       0       0       0
       0       0       0       0       0       0       0
%FLAG IROTAT
%FORMAT(10I8)
       0       0       0       0       0       0       0       0       0       0
       0       0       0       0       0       0       0       0       0       0
       0       0       0       0       0       0       0       0       0       0
       0       0       0       0       0       0       0       0       0       0
       0       0       0       0       0       0       0       0       0       0
       0       0       0       0       0       0       0       0       0       0
       0       0       0       0       0       0       0       0       0       0
       0       0       0       0       0       0       0       0       0       0
       0       0       0       0       0       0       0       0       0       0
       0       0       0       0       0       0       0       0       0       0
       0       0       0       0       0       0       0       0       0       0
       0       0       0       0       0       0       0       0       0       0
       0       0       0       0       0       0       0       0       0       0
       0       0       0       0       0       0       0       0       0       0
       0       0       0       0       0       0       0       0       0       0
       0       0       0       0       0       0       0       0       0       0
       0       0       0       0       0       0       0       0       0       0
       0       0       0       0       0       0       0       0       0       0
       0       0       0       0       0       0       0       0       0       0
       0       0       0       0       0       0       0       0       0       0
       0       0       0       0       0       0       0       0       0       0
       0       0       0       0       0       0       0       0       0       0
       0       0       0       0       0       0       0       0       0       0
       0       0       0       0       0       0       0       0       0       0
       0       0       0       0       0       0       0       0       0       0
       0       0       0       0       0       0       0       0       0       0
       0       0       0       0       0       0       0       0       0       0
       0       0       0       0       0       0       0       0       0       0
       0       0       0       0       0       0       0       0       0       0
       0       0       0       0       0       0       0       0       0       0
       0       0       0       0       0       0       0       0       0       0
       0       0       0       0       0       0       0       0       0       0
       0       0       0       0       0       0       0       0       0       0
       0       0       0       0       0       0       0       0       0       0
       0       0       0       0       0       0       0       0       0       0
       0       0       0       0       0       0       0       0       0       0
       0       0       0       0       0       0       0       0       0       0
       0       0       0       0       0       0       0       0       0       0
       0       0       0       0       0       0       0       0       0       0
       0       0       0       0       0       0       0       0       0       0
       0       0       0       0       0       0       0       0       0       0
       0       0       0       0       0       0       0       0       0       0
       0       0       0       0       0       0       0       0       0       0
       0       0       0       0       0       0       0       0       0       0
       0       0       0       0       0       0       0       0       0       0
       0       0       0       0       0       0       0       0       0       0
       0       0       0       0       0       0       0       0       0       0
       0       0       0       0       0       0       0       0       0       0
       0       0       0       0       0       0       0       0       0       0
       0       0       0       0       0       0       0       0       0       0
       0       0       0       0       0       0       0       0       0       0
       0       0       0       0       0       0       0       0       0       0
       0       0       0       0       0       0       0       0       0       0
       0       0       0       0       0       0       0       0       0       0
       0       0       0       0       0       0       0       0       0       0
       0       0       0       0       0       0       0       0       0       0
       0       0       0       0       0       0       0       0       0       0
       0       0       0       0       0       0       0       0       0       0
       0       0       0       0       0       0       0       0       0       0
       0       0       0       0       0       0       0       0       0       0
       0       0       0       0       0       0       0       0       0       0
       0       0       0       0       0       0       0       0       0       0
       0       0       0       0       0       0       0       0       0       0
       0       0       0       0       0       0       0       0       0       0
       0       0       0       0       0       0       0       0       0       0
       0       0       0       0       0       0       0       0       0       0
       0       0       0       0       0       0       0       0       0       0
       0       0       0       0       0       0       0       0       0       0
       0       0       0       0       0       0       0
%FLAG RADIUS_SET
%FORMAT(1a80)
H(N)-modified Bondi radii (mbondi2)                                             
%FLAG RADII
%FORMAT(5E16.8)
  1.55000000E+00  1.30000000E+00  1.30000000E+00  1.30000000E+00  1.70000000E+00
  1.20000000E+00  1.70000000E+00  1.20000000E+00  1.70000000E+00  1.20000000E+00
  1.20000000E+00  1.20000000E+00  1.50000000E+00  1.20000000E+00  1.70000000E+00
  1.50000000E+00  1.55000000E+00  1.30000000E+00  1.70000000E+00  1.20000000E+00
  1.70000000E+00  1.20000000E+00  1.20000000E+00  1.70000000E+00  1.20000000E+00
  1.20000000E+00  1.70000000E+00  1.50000000E+00  1.55000000E+00  1.30000000E+00
  1.30000000E+00  1.70000000E+00  1.50000000E+00  1.55000000E+00  1.30000000E+00
  1.70000000E+00  1.20000000E+00  1.70000000E+00  1.20000000E+00  1.20000000E+00
  1.70000000E+00  1.20000000E+00  1.20000000E+00  1.70000000E+00  1.50000000E+00
  1.55000000E+00  1.30000000E+00  1.30000000E+00  1.70000000E+00  1.50000000E+00
  1.55000000E+00  1.30000000E+00  1.70000000E+00  1.20000000E+00  1.70000000E+00
  1.20000000E+00  1.70000000E+00  1.20000000E+00  1.20000000E+00  1.20000000E+00
  1.70000000E+00  1.20000000E+00  1.20000000E+00  1.20000000E+00  1.70000000E+00
  1.50000000E+00  1.55000000E+00  1.30000000E+00  1.70000000E+00  1.20000000E+00
  1.70000000E+00  1.20000000E+00  1.20000000E+00  1.70000000E+00  1.20000000E+00
  1.70000000E+00  1.20000000E+00  1.20000000E+00  1.20000000E+00  1.70000000E+00
  1.20000000E+00  1.20000000E+00  1.20000000E+00  1.70000000E+00  1.50000000E+00
  1.55000000E+00  1.30000000E+00  1.70000000E+00  1.20000000E+00  1.70000000E+00
  1.20000000E+00  1.20000000E+00  1.70000000E+00  1.50000000E+00  1.50000000E+00
  1.70000000E+00  1.50000000E+00  1.55000000E+00  1.30000000E+00  1.70000000E+00
  1.20000000E+00  1.70000000E+00  1.20000000E+00  1.20000000E+00  1.70000000E+00
  1.70000000E+00  1.20000000E+00  1.55000000E+00  1.30000000E+00  1.70000000E+00
  1.70000000E+00  1.20000000E+00  1.70000000E+00  1.20000000E+00  1.70000000E+00
  1.20000000E+00  1.70000000E+00  1.20000000E+00  1.70000000E+00  1.70000000E+00
  1.50000000E+00  1.55000000E+00  1.30000000E+00  1.70000000E+00  1.20000000E+00
  1.70000000E+00  1.20000000E+00  1.20000000E+00  1.70000000E+00  1.70000000E+00
  1.20000000E+00  1.70000000E+00  1.20000000E+00  1.70000000E+00  1.20000000E+00
  1.70000000E+00  1.20000000E+00  1.70000000E+00  1.20000000E+00  1.70000000E+00
  1.50000000E+00  1.55000000E+00  1.30000000E+00  1.70000000E+00  1.20000000E+00
  1.70000000E+00  1.20000000E+00  1.20000000E+00  1.70000000E+00  1.50000000E+00
  1.50000000E+00  1.70000000E+00  1.50000000E+00  1.55000000E+00  1.30000000E+00
  1.70000000E+00  1.20000000E+00  1.70000000E+00  1.20000000E+00  1.20000000E+00
  1.50000000E+00  1.20000000E+00  1.70000000E+00  1.50000000E+00  1.55000000E+00
  1.30000000E+00  1.70000000E+00  1.20000000E+00  1.70000000E+00  1.20000000E+00
  1.20000000E+00  1.70000000E+00  1.20000000E+00  1.20000000E+00  1.70000000E+00
  1.20000000E+00  1.20000000E+00  1.55000000E+00  1.30000000E+00  1.70000000E+00
  1.55000000E+00  1.30000000E+00  1.30000000E+00  1.55000000E+00  1.30000000E+00
  1.30000000E+00  1.70000000E+00  1.50000000E+00  1.55000000E+00  1.30000000E+00
  1.70000000E+00  1.20000000E+00  1.70000000E+00  1.20000000E+00  1.20000000E+00
  1.70000000E+00  1.20000000E+00  1.70000000E+00  1.20000000E+00  1.20000000E+00
  1.20000000E+00  1.70000000E+00  1.20000000E+00  1.20000000E+00  1.20000000E+00
  1.70000000E+00  1.50000000E+00  1.50000000E+00  1.55000000E+00  1.30000000E+00
  1.30000000E+00  1.70000000E+00  1.20000000E+00  1.20000000E+00  1.70000000E+00
  1.20000000E+00  1.20000000E+00  1.70000000E+00  1.20000000E+00  1.20000000E+00
  1.70000000E+00  1.20000000E+00  1.70000000E+00  1.50000000E+00  1.55000000E+00
  1.30000000E+00  1.70000000E+00  1.20000000E+00  1.70000000E+00  1.20000000E+00
  1.20000000E+00  1.70000000E+00  1.50000000E+00  1.50000000E+00  1.70000000E+00
  1.50000000E+00  1.55000000E+00  1.30000000E+00  1.70000000E+00  1.20000000E+00
  1.70000000E+00  1.20000000E+00  1.70000000E+00  1.20000000E+00  1.20000000E+00
  1.20000000E+00  1.70000000E+00  1.20000000E+00  1.20000000E+00  1.70000000E+00
  1.20000000E+00  1.20000000E+00  1.20000000E+00  1.70000000E+00  1.50000000E+00
  1.55000000E+00  1.30000000E+00  1.70000000E+00  1.20000000E+00  1.70000000E+00
  1.20000000E+00  1.20000000E+00  1.70000000E+00  1.20000000E+00  1.20000000E+00
  1.70000000E+00  1.50000000E+00  1.55000000E+00  1.30000000E+00  1.30000000E+00
  1.70000000E+00  1.50000000E+00  1.55000000E+00  1.70000000E+00  1.20000000E+00
  1.20000000E+00  1.70000000E+00  1.20000000E+00  1.20000000E+00  1.70000000E+00
  1.20000000E+00  1.20000000E+00  1.70000000E+00  1.20000000E+00  1.70000000E+00
  1.50000000E+00  1.55000000E+00  1.30000000E+00  1.70000000E+00  1.20000000E+00
  1.70000000E+00  1.20000000E+00  1.20000000E+00  1.70000000E+00  1.20000000E+00
  1.70000000E+00  1.20000000E+00  1.20000000E+00  1.20000000E+00  1.70000000E+00
  1.20000000E+00  1.20000000E+00  1.20000000E+00  1.70000000E+00  1.50000000E+00
  1.55000000E+00  1.30000000E+00  1.70000000E+00  1.20000000E+00  1.70000000E+00
  1.20000000E+00  1.20000000E+00  1.70000000E+00  1.20000000E+00  1.20000000E+00
  1.70000000E+00  1.50000000E+00  1.50000000E+00  1.70000000E+00  1.50000000E+00
  1.55000000E+00  1.30000000E+00  1.70000000E+00  1.20000000E+00  1.70000000E+00
  1.20000000E+00  1.20000000E+00  1.70000000E+00  1.20000000E+00  1.20000000E+00
  1.70000000E+00  1.20000000E+00  1.20000000E+00  1.55000000E+00  1.30000000E+00
  1.70000000E+00  1.55000000E+00  1.30000000E+00  1.30000000E+00  1.55000000E+00
  1.30000000E+00  1.30000000E+00  1.70000000E+00  1.50000000E+00  1.55000000E+00
  1.30000000E+00  1.70000000E+00  1.20000000E+00  1.70000000E+00  1.20000000E+00
  1.20000000E+00  1.70000000E+00  1.70000000E+00  1.20000000E+00  1.70000000E+00
  1.20000000E+00  1.70000000E+00  1.50000000E+00  1.20000000E+00  1.70000000E+00
  1.20000000E+00  1.70000000E+00  1.20000000E+00  1.70000000E+00  1.50000000E+00
  1.55000000E+00  1.30000000E+00  1.70000000E+00  1.20000000E+00  1.70000000E+00
  1.20000000E+00  1.20000000E+00  1.70000000E+00  1.70000000E+00  1.20000000E+00
  1.55000000E+00  1.30000000E+00  1.70000000E+00  1.70000000E+00  1.20000000E+00
  1.70000000E+00  1.20000000E+00  1.70000000E+00  1.20000000E+00  1.70000000E+00
  1.20000000E+00  1.70000000E+00  1.70000000E+00  1.50000000E+00  1.55000000E+00
  1.30000000E+00  1.70000000E+00  1.20000000E+00  1.70000000E+00  1.20000000E+00
  1.20000000E+00  1.20000000E+00  1.70000000E+00  1.50000000E+00  1.55000000E+00
  1.30000000E+00  1.70000000E+00  1.20000000E+00  1.70000000E+00  1.20000000E+00
  1.20000000E+00  1.20000000E+00  1.70000000E+00  1.50000000E+00  1.55000000E+00
  1.30000000E+00  1.70000000E+00  1.20000000E+00  1.70000000E+00  1.20000000E+00
  1.20000000E+00  1.70000000E+00  1.55000000E+00  1.70000000E+00  1.20000000E+00
  1.55000000E+00  1.30000000E+00  1.70000000E+00  1.20000000E+00  1.70000000E+00
  1.50000000E+00  1.55000000E+00  1.30000000E+00  1.70000000E+00  1.20000000E+00
  1.70000000E+00  1.20000000E+00  1.20000000E+00  1.70000000E+00  1.20000000E+00
  1.20000000E+00  1.70000000E+00  1.50000000E+00  1.55000000E+00  1.30000000E+00
  1.30000000E+00  1.70000000E+00  1.50000000E+00  1.55000000E+00  1.30000000E+00
  1.70000000E+00  1.20000000E+00  1.70000000E+00  1.20000000E+00  1.20000000E+00
  1.70000000E+00  1.20000000E+00  1.20000000E+00  1.70000000E+00  1.50000000E+00
  1.55000000E+00  1.30000000E+00  1.30000000E+00  1.70000000E+00  1.50000000E+00
  1.55000000E+00  1.30000000E+00  1.70000000E+00  1.20000000E+00  1.70000000E+00
  1.20000000E+00  1.20000000E+00  1.70000000E+00  1.20000000E+00  1.70000000E+00
  1.20000000E+00  1.20000000E+00  1.20000000E+00  1.70000000E+00  1.20000000E+00
  1.20000000E+00  1.20000000E+00  1.70000000E+00  1.50000000E+00  1.55000000E+00
  1.30000000E+00  1.70000000E+00  1.20000000E+00  1.70000000E+00  1.20000000E+00
  1.20000000E+00  1.70000000E+00  1.20000000E+00  1.20000000E+00  1.70000000E+00
  1.20000000E+00  1.20000000E+00  1.55000000E+00  1.30000000E+00  1.70000000E+00
  1.55000000E+00  1.30000000E+00  1.30000000E+00  1.55000000E+00  1.30000000E+00
  1.30000000E+00  1.70000000E+00  1.50000000E+00  1.55000000E+00  1.30000000E+00
  1.70000000E+00  1.20000000E+00  1.70000000E+00  1.20000000E+00  1.20000000E+00
  1.70000000E+00  1.20000000E+00  1.20000000E+00  1.70000000E+00  1.50000000E+00
  1.50000000E+00  1.70000000E+00  1.50000000E+00  1.55000000E+00  1.30000000E+00
  1.70000000E+00  1.20000000E+00  1.70000000E+00  1.20000000E+00  1.70000000E+00
  1.20000000E+00  1.20000000E+00  1.20000000E+00  1.50000000E+00  1.20000000E+00
  1.70000000E+00  1.50000000E+00  1.55000000E+00  1.30000000E+00  1.70000000E+00
  1.20000000E+00  1.70000000E+00  1.20000000E+00  1.20000000E+00  1.70000000E+00
  1.50000000E+00  1.50000000E+00  1.70000000E+00  1.50000000E+00  1.55000000E+00
  1.30000000E+00  1.70000000E+00  1.20000000E+00  1.70000000E+00  1.20000000E+00
  1.70000000E+00  1.20000000E+00  1.20000000E+00  1.20000000E+00  1.70000000E+00
  1.20000000E+00  1.20000000E+00  1.70000000E+00  1.20000000E+00  1.20000000E+00
  1.20000000E+00  1.70000000E+00  1.50000000E+00  1.55000000E+00  1.70000000E+00
  1.20000000E+00  1.20000000E+00  1.70000000E+00  1.20000000E+00  1.20000000E+00
  1.70000000E+00  1.20000000E+00  1.20000000E+00  1.70000000E+00  1.20000000E+00
  1.70000000E+00  1.50000000E+00  1.55000000E+00  1.30000000E+00  1.70000000E+00
  1.20000000E+00  1.70000000E+00  1.20000000E+00  1.20000000E+00  1.70000000E+00
  1.20000000E+00  1.20000000E+00  1.70000000E+00  1.50000000E+00  1.55000000E+00
  1.30000000E+00  1.30000000E+00  1.70000000E+00  1.50000000E+00  1.55000000E+00
  1.30000000E+00  1.70000000E+00  1.20000000E+00  1.70000000E+00  1.20000000E+00
  1.20000000E+00  1.70000000E+00  1.20000000E+00  1.70000000E+00  1.20000000E+00
  1.20000000E+00  1.20000000E+00  1.70000000E+00  1.20000000E+00  1.20000000E+00
  1.20000000E+00  1.70000000E+00  1.50000000E+00  1.55000000E+00  1.30000000E+00
  1.70000000E+00  1.20000000E+00  1.70000000E+00  1.20000000E+00  1.20000000E+00
  1.50000000E+00  1.20000000E+00  1.70000000E+00  1.50000000E+00  1.55000000E+00
  1.30000000E+00  1.70000000E+00  1.20000000E+00  1.70000000E+00  1.20000000E+00
  1.20000000E+00  1.70000000E+00  1.20000000E+00  1.20000000E+00  1.70000000E+00
  1.50000000E+00  1.55000000E+00  1.30000000E+00  1.30000000E+00  1.70000000E+00
  1.50000000E+00  1.55000000E+00  1.30000000E+00  1.70000000E+00  1.20000000E+00
  1.70000000E+00  1.20000000E+00  1.20000000E+00  1.20000000E+00  1.70000000E+00
  1.50000000E+00  1.55000000E+00  1.30000000E+00  1.70000000E+00  1.20000000E+00
  1.70000000E+00  1.20000000E+00  1.20000000E+00  1.50000000E+00  1.20000000E+00
  1.70000000E+00  1.50000000E+00  1.55000000E+00  1.30000000E+00  1.70000000E+00
  1.20000000E+00  1.70000000E+00  1.20000000E+00  1.20000000E+00  1.70000000E+00
  1.20000000E+00  1.20000000E+00  1.70000000E+00  1.20000000E+00  1.20000000E+00
  1.55000000E+00  1.30000000E+00  1.70000000E+00  1.55000000E+00  1.30000000E+00
  1.30000000E+00  1.55000000E+00  1.30000000E+00  1.30000000E+00  1.70000000E+00
  1.50000000E+00  1.50000000E+00
%FLAG SCREEN
%FORMAT(5E16.8)
  7.90000000E-01  8.50000000E-01  8.50000000E-01  8.50000000E-01  7.20000000E-01
  8.50000000E-01  7.20000000E-01  8.50000000E-01  7.20000000E-01  8.50000000E-01
  8.50000000E-01  8.50000000E-01  8.50000000E-01  8.50000000E-01  7.20000000E-01
  8.50000000E-01  7.90000000E-01  8.50000000E-01  7.20000000E-01  8.50000000E-01
  7.20000000E-01  8.50000000E-01  8.50000000E-01  7.20000000E-01  8.50000000E-01
  8.50000000E-01  7.20000000E-01  8.50000000E-01  7.90000000E-01  8.50000000E-01
  8.50000000E-01  7.20000000E-01  8.50000000E-01  7.90000000E-01  8.50000000E-01
  7.20000000E-01  8.50000000E-01  7.20000000E-01  8.50000000E-01  8.50000000E-01
  7.20000000E-01  8.50000000E-01  8.50000000E-01  7.20000000E-01  8.50000000E-01
  7.90000000E-01  8.50000000E-01  8.50000000E-01  7.20000000E-01  8.50000000E-01
  7.90000000E-01  8.50000000E-01  7.20000000E-01  8.50000000E-01  7.20000000E-01
  8.50000000E-01  7.20000000E-01  8.50000000E-01  8.50000000E-01  8.50000000E-01
  7.20000000E-01  8.50000000E-01  8.50000000E-01  8.50000000E-01  7.20000000E-01
  8.50000000E-01  7.90000000E-01  8.50000000E-01  7.20000000E-01  8.50000000E-01
  7.20000000E-01  8.50000000E-01  8.50000000E-01  7.20000000E-01  8.50000000E-01
  7.20000000E-01  8.50000000E-01  8.50000000E-01  8.50000000E-01  7.20000000E-01
  8.50000000E-01  8.50000000E-01  8.50000000E-01  7.20000000E-01  8.50000000E-01
  7.90000000E-01  8.50000000E-01  7.20000000E-01  8.50000000E-01  7.20000000E-01
  8.50000000E-01  8.50000000E-01  7.20000000E-01  8.50000000E-01  8.50000000E-01
  7.20000000E-01  8.50000000E-01  7.90000000E-01  8.50000000E-01  7.20000000E-01
  8.50000000E-01  7.20000000E-01  8.50000000E-01  8.50000000E-01  7.20000000E-01
  7.20000000E-01  8.50000000E-01  7.90000000E-01  8.50000000E-01  7.20000000E-01
  7.20000000E-01  8.50000000E-01  7.20000000E-01  8.50000000E-01  7.20000000E-01
  8.50000000E-01  7.20000000E-01  8.50000000E-01  7.20000000E-01  7.20000000E-01
  8.50000000E-01  7.90000000E-01  8.50000000E-01  7.20000000E-01  8.50000000E-01
  7.20000000E-01  8.50000000E-01  8.50000000E-01  7.20000000E-01  7.20000000E-01
  8.50000000E-01  7.20000000E-01  8.50000000E-01  7.20000000E-01  8.50000000E-01
  7.20000000E-01  8.50000000E-01  7.20000000E-01  8.50000000E-01  7.20000000E-01
  8.50000000E-01  7.90000000E-01  8.50000000E-01  7.20000000E-01  8.50000000E-01
  7.20000000E-01  8.50000000E-01  8.50000000E-01  7.20000000E-01  8.50000000E-01
  8.50000000E-01  7.20000000E-01  8.50000000E-01  7.90000000E-01  8.50000000E-01
  7.20000000E-01  8.50000000E-01  7.20000000E-01  8.50000000E-01  8.50000000E-01
  8.50000000E-01  8.50000000E-01  7.20000000E-01  8.50000000E-01  7.90000000E-01
  8.50000000E-01  7.20000000E-01  8.50000000E-01  7.20000000E-01  8.50000000E-01
  8.50000000E-01  7.20000000E-01  8.50000000E-01  8.50000000E-01  7.20000000E-01
  8.50000000E-01  8.50000000E-01  7.90000000E-01  8.50000000E-01  7.20000000E-01
  7.90000000E-01  8.50000000E-01  8.50000000E-01  7.90000000E-01  8.50000000E-01
  8.50000000E-01  7.20000000E-01  8.50000000E-01  7.90000000E-01  8.50000000E-01
  7.20000000E-01  8.50000000E-01  7.20000000E-01  8.50000000E-01  8.50000000E-01
  7.20000000E-01  8.50000000E-01  7.20000000E-01  8.50000000E-01  8.50000000E-01
  8.50000000E-01  7.20000000E-01  8.50000000E-01  8.50000000E-01  8.50000000E-01
  7.20000000E-01  8.50000000E-01  8.50000000E-01  7.90000000E-01  8.50000000E-01
  8.50000000E-01  7.20000000E-01  8.50000000E-01  8.50000000E-01  7.20000000E-01
  8.50000000E-01  8.50000000E-01  7.20000000E-01  8.50000000E-01  8.50000000E-01
  7.20000000E-01  8.50000000E-01  7.20000000E-01  8.50000000E-01  7.90000000E-01
  8.50000000E-01  7.20000000E-01  8.50000000E-01  7.20000000E-01  8.50000000E-01
  8.50000000E-01  7.20000000E-01  8.50000000E-01  8.50000000E-01  7.20000000E-01
  8.50000000E-01  7.90000000E-01  8.50000000E-01  7.20000000E-01  8.50000000E-01
  7.20000000E-01  8.50000000E-01  7.20000000E-01  8.50000000E-01  8.50000000E-01
  8.50000000E-01  7.20000000E-01  8.50000000E-01  8.50000000E-01  7.20000000E-01
  8.50000000E-01  8.50000000E-01  8.50000000E-01  7.20000000E-01  8.50000000E-01
  7.90000000E-01  8.50000000E-01  7.20000000E-01  8.50000000E-01  7.20000000E-01
  8.50000000E-01  8.50000000E-01  7.20000000E-01  8.50000000E-01  8.50000000E-01
  7.20000000E-01  8.50000000E-01  7.90000000E-01  8.50000000E-01  8.50000000E-01
  7.20000000E-01  8.50000000E-01  7.90000000E-01  7.20000000E-01  8.50000000E-01
  8.50000000E-01  7.20000000E-01  8.50000000E-01  8.50000000E-01  7.20000000E-01
  8.50000000E-01  8.50000000E-01  7.20000000E-01  8.50000000E-01  7.20000000E-01
  8.50000000E-01  7.90000000E-01  8.50000000E-01  7.20000000E-01  8.50000000E-01
  7.20000000E-01  8.50000000E-01  8.50000000E-01  7.20000000E-01  8.50000000E-01
  7.20000000E-01  8.50000000E-01  8.50000000E-01  8.50000000E-01  7.20000000E-01
  8.50000000E-01  8.50000000E-01  8.50000000E-01  7.20000000E-01  8.50000000E-01
  7.90000000E-01  8.50000000E-01  7.20000000E-01  8.50000000E-01  7.20000000E-01
  8.50000000E-01  8.50000000E-01  7.20000000E-01  8.50000000E-01  8.50000000E-01
  7.20000000E-01  8.50000000E-01  8.50000000E-01  7.20000000E-01  8.50000000E-01
  7.90000000E-01  8.50000000E-01  7.20000000E-01  8.50000000E-01  7.20000000E-01
  8.50000000E-01  8.50000000E-01  7.20000000E-01  8.50000000E-01  8.50000000E-01
  7.20000000E-01  8.50000000E-01  8.50000000E-01  7.90000000E-01  8.50000000E-01
  7.20000000E-01  7.90000000E-01  8.50000000E-01  8.50000000E-01  7.90000000E-01
  8.50000000E-01  8.50000000E-01  7.20000000E-01  8.50000000E-01  7.90000000E-01
  8.50000000E-01  7.20000000E-01  8.50000000E-01  7.20000000E-01  8.50000000E-01
  8.50000000E-01  7.20000000E-01  7.20000000E-01  8.50000000E-01  7.20000000E-01
  8.50000000E-01  7.20000000E-01  8.50000000E-01  8.50000000E-01  7.20000000E-01
  8.50000000E-01  7.20000000E-01  8.50000000E-01  7.20000000E-01  8.50000000E-01
  7.90000000E-01  8.50000000E-01  7.20000000E-01  8.50000000E-01  7.20000000E-01
  8.50000000E-01  8.50000000E-01  7.20000000E-01  7.20000000E-01  8.50000000E-01
  7.90000000E-01  8.50000000E-01  7.20000000E-01  7.20000000E-01  8.50000000E-01
  7.20000000E-01  8.50000000E-01  7.20000000E-01  8.50000000E-01  7.20000000E-01
  8.50000000E-01  7.20000000E-01  7.20000000E-01  8.50000000E-01  7.90000000E-01
  8.50000000E-01  7.20000000E-01  8.50000000E-01  7.20000000E-01  8.50000000E-01
  8.50000000E-01  8.50000000E-01  7.20000000E-01  8.50000000E-01  7.90000000E-01
  8.50000000E-01  7.20000000E-01  8.50000000E-01  7.20000000E-01  8.50000000E-01
  8.50000000E-01  8.50000000E-01  7.20000000E-01  8.50000000E-01  7.90000000E-01
  8.50000000E-01  7.20000000E-01  8.50000000E-01  7.20000000E-01  8.50000000E-01
  8.50000000E-01  7.20000000E-01  7.90000000E-01  7.20000000E-01  8.50000000E-01
  7.90000000E-01  8.50000000E-01  7.20000000E-01  8.50000000E-01  7.20000000E-01
  8.50000000E-01  7.90000000E-01  8.50000000E-01  7.20000000E-01  8.50000000E-01
  7.20000000E-01  8.50000000E-01  8.50000000E-01  7.20000000E-01  8.50000000E-01
  8.50000000E-01  7.20000000E-01  8.50000000E-01  7.90000000E-01  8.50000000E-01
  8.50000000E-01  7.20000000E-01  8.50000000E-01  7.90000000E-01  8.50000000E-01
  7.20000000E-01  8.50000000E-01  7.20000000E-01  8.50000000E-01  8.50000000E-01
  7.20000000E-01  8.50000000E-01  8.50000000E-01  7.20000000E-01  8.50000000E-01
  7.90000000E-01  8.50000000E-01  8.50000000E-01  7.20000000E-01  8.50000000E-01
  7.90000000E-01  8.50000000E-01  7.20000000E-01  8.50000000E-01  7.20000000E-01
  8.50000000E-01  8.50000000E-01  7.20000000E-01  8.50000000E-01  7.20000000E-01
  8.50000000E-01  8.50000000E-01  8.50000000E-01  7.20000000E-01  8.50000000E-01
  8.50000000E-01  8.50000000E-01  7.20000000E-01  8.50000000E-01  7.90000000E-01
  8.50000000E-01  7.20000000E-01  8.50000000E-01  7.20000000E-01  8.50000000E-01
  8.50000000E-01  7.20000000E-01  8.50000000E-01  8.50000000E-01  7.20000000E-01
  8.50000000E-01  8.50000000E-01  7.90000000E-01  8.50000000E-01  7.20000000E-01
  7.90000000E-01  8.50000000E-01  8.50000000E-01  7.90000000E-01  8.50000000E-01
  8.50000000E-01  7.20000000E-01  8.50000000E-01  7.90000000E-01  8.50000000E-01
  7.20000000E-01  8.50000000E-01  7.20000000E-01  8.50000000E-01  8.50000000E-01
  7.20000000E-01  8.50000000E-01  8.50000000E-01  7.20000000E-01  8.50000000E-01
  8.50000000E-01  7.20000000E-01  8.50000000E-01  7.90000000E-01  8.50000000E-01
  7.20000000E-01  8.50000000E-01  7.20000000E-01  8.50000000E-01  7.20000000E-01
  8.50000000E-01  8.50000000E-01  8.50000000E-01  8.50000000E-01  8.50000000E-01
  7.20000000E-01  8.50000000E-01  7.90000000E-01  8.50000000E-01  7.20000000E-01
  8.50000000E-01  7.20000000E-01  8.50000000E-01  8.50000000E-01  7.20000000E-01
  8.50000000E-01  8.50000000E-01  7.20000000E-01  8.50000000E-01  7.90000000E-01
  8.50000000E-01  7.20000000E-01  8.50000000E-01  7.20000000E-01  8.50000000E-01
  7.20000000E-01  8.50000000E-01  8.50000000E-01  8.50000000E-01  7.20000000E-01
  8.50000000E-01  8.50000000E-01  7.20000000E-01  8.50000000E-01  8.50000000E-01
  8.50000000E-01  7.20000000E-01  8.50000000E-01  7.90000000E-01  7.20000000E-01
  8.50000000E-01  8.50000000E-01  7.20000000E-01  8.50000000E-01  8.50000000E-01
  7.20000000E-01  8.50000000E-01  8.50000000E-01  7.20000000E-01  8.50000000E-01
  7.20000000E-01  8.50000000E-01  7.90000000E-01  8.50000000E-01  7.20000000E-01
  8.50000000E-01  7.20000000E-01  8.50000000E-01  8.50000000E-01  7.20000000E-01
  8.50000000E-01  8.50000000E-01  7.20000000E-01  8.50000000E-01  7.90000000E-01
  8.50000000E-01  8.50000000E-01  7.20000000E-01  8.50000000E-01  7.90000000E-01
  8.50000000E-01  7.20000000E-01  8.50000000E-01  7.20000000E-01  8.50000000E-01
  8.50000000E-01  7.20000000E-01  8.50000000E-01  7.20000000E-01  8.50000000E-01
  8.50000000E-01  8.50000000E-01  7.20000000E-01  8.50000000E-01  8.50000000E-01
  8.50000000E-01  7.20000000E-01  8.50000000E-01  7.90000000E-01  8.50000000E-01
  7.20000000E-01  8.50000000E-01  7.20000000E-01  8.50000000E-01  8.50000000E-01
  8.50000000E-01  8.50000000E-01  7.20000000E-01  8.50000000E-01  7.90000000E-01
  8.50000000E-01  7.20000000E-01  8.50000000E-01  7.20000000E-01  8.50000000E-01
  8.50000000E-01  7.20000000E-01  8.50000000E-01  8.50000000E-01  7.20000000E-01
  8.50000000E-01  7.90000000E-01  8.50000000E-01  8.50000000E-01  7.20000000E-01
  8.50000000E-01  7.90000000E-01  8.50000000E-01  7.20000000E-01  8.50000000E-01
  7.20000000E-01  8.50000000E-01  8.50000000E-01  8.50000000E-01  7.20000000E-01
  8.50000000E-01  7.90000000E-01  8.50000000E-01  7.20000000E-01  8.50000000E-01
  7.20000000E-01  8.50000000E-01  8.50000000E-01  8.50000000E-01  8.50000000E-01
  7.20000000E-01  8.50000000E-01  7.90000000E-01  8.50000000E-01  7.20000000E-01
  8.50000000E-01  7.20000000E-01  8.50000000E-01  8.50000000E-01  7.20000000E-01
  8.50000000E-01  8.50000000E-01  7.20000000E-01  8.50000000E-01  8.50000000E-01
  7.90000000E-01  8.50000000E-01  7.20000000E-01  7.90000000E-01  8.50000000E-01
  8.50000000E-01  7.90000000E-01  8.50000000E-01  8.50000000E-01  7.20000000E-01
  8.50000000E-01  8.50000000E-01
%FLAG IPOL
%FORMAT(1I8)
       0
