# Supplementary material for: Accelerated flexible protein-ligand docking using Hamiltonian replica exchange with a repulsive biasing potential
Source: PLoS One. 2017 Feb 16;12(2):e0172072. doi: 10.1371/journal.pone.0172072 (PMC5313199; doi:10.1371/journal.pone.0172072)
Supplement: S1 File — (ZIP) [file pone.0172072.s001.zip › BPREMD_example/groupfile]

-O -rem 3 -i md-1.in -o md-1.out -c  start.rst -r  yii_1.rst -x  yii_1.nc -p comp2.prmtop  -ref com.rst
-O -rem 3 -i md-2.in -o md-2.out -c  start.rst -r  yii_2.rst -x  yii_2.nc -p comp2.prmtop  -ref com.rst
-O -rem 3 -i md-3.in -o md-3.out -c  start.rst -r  yii_3.rst -x  yii_3.nc -p comp2.prmtop  -ref com.rst
-O -rem 3 -i md-4.in -o md-4.out -c  start.rst -r  yii_4.rst -x  yii_4.nc -p comp2.prmtop  -ref com.rst
-O -rem 3 -i md-5.in -o md-5.out -c  start.rst -r  yii_5.rst -x  yii_5.nc -p comp2.prmtop  -ref com.rst
-O -rem 3 -i md-6.in -o md-6.out -c  start.rst -r  yii_6.rst -x  yii_6.nc -p comp2.prmtop  -ref com.rst
