# Supplementary material for: Accelerated flexible protein-ligand docking using Hamiltonian replica exchange with a repulsive biasing potential
Source: PLoS One. 2017 Feb 16;12(2):e0172072. doi: 10.1371/journal.pone.0172072 (PMC5313199; doi:10.1371/journal.pone.0172072)
Supplement: S1 File — (ZIP) [file pone.0172072.s001.zip › BPREMD_example/md-5.in]

#MD simulation
 &cntrl
    imin=0,ntx=5,irest=1,nsnb=5,igb=5,cut=20.0d0,
    dielc=1.0,rgbmax=12.0,ntf=2,ntb=0,ntc=2,
    nstlim=250,numexchg=2000,dt=0.004,ntpr=500,
    ntpr=500,ntt=3,temp0=280.0,gamma_ln=0.05,
    ntwx=500,ioutfm=1,
    ntr=1,restraint_wt=0.5,restraintmask='(:13-41 & !@H=)',
    nmropt=1,
 &end
 &wt type='REST', istep1=0, istep2=1,value1=1.0,value2=1.0,/
 &wt type='END',/
DISANG= dis-5.in
 &end
eof
