# Supplementary material for: Accelerated flexible protein-ligand docking using Hamiltonian replica exchange with a repulsive biasing potential
Source: PLoS One. 2017 Feb 16;12(2):e0172072. doi: 10.1371/journal.pone.0172072 (PMC5313199; doi:10.1371/journal.pone.0172072)
Supplement: S1 File — (ZIP) [file pone.0172072.s001.zip › BPREMD_example/README]

Example application of the BP-REMD Docking approach

Author: Martin Zacharias, zacharias@tum.de

The tar file extracts into a directory "BPREMD_example" that 
contains all necessary files for the example and the code 
modification.

1.The approach requires a code modification in the Amber14 
pmemd.MPI program. First, copy the two programs "nmr_calls_r12.F90" 
and "nmr_lib_r12.F90" into the source file directory of the Amber14 
pmemd-code (located at: $AMBERHOME/src/pmemd/src). Replace the 
subroutine nmr_calls.F90 and nmr_lib.F90 by the new files 
(it's a good idea to make copies of the original subroutine files). 
Move one directory up and re-compile the pmemd.MPI code. The code 
modification adds another subroutine in the nmr_lib.F90 which allows
calculation of a <r-12>**(-1/12) averaged distance restraint. 
The new average can be activated using the ir6=2 parameter in the 
noe-input files.

2. Change into the BPREMD_example directory and start the example.
The directory contains an example of a small artifical receptor-ligand 
complex (a two-helix receptor and a one-helix ligand extracted from 
a homeodomain protein, described in the associated publication 
by Ostermeier & Zacharias on the BP-REMD docking method). The pdb-
file of the bound complex is: 
com.pdb 
other files:
comp2.prmtop : topology file
start.rst    : start restart file
groupfile    : Amber H-REMD file to run a 6-replica BP-REMD simulation
md-1,md2-2,..,md-6.in : 6 input file for the H-REMD
dis-1.in, dis-2.in,...dis-6.in: the necessary distance restraining noe 
files 

The simulation can be started by (12 core node):

mpiexec -np 12 pmemd.MPI -O -ng 6 -groupfile groupfile

It runs approximately 3-4 hours on a 12 core single node. The sampled 
configurations (e.g. in the lowest replica) can be visualized and compared 
to the bound complex by using the VMD program:

vmd comp2.prmtop yii_1.nc -f com.pdb 

3. The simulations require the preparation of appropriate input noe
distance restraint files for each replica. The dis-1.in, dis-2.in etc. 
files contain the two parts. The first part involves the definition of 
two groups of surface atoms for receptor and ligand. The r-12 averaged 
distance is calculated between these groups. These restraints can be 
calculated for the example using the programs "shrake.f" and "sinter.f" 
located in the subdirectory "setup". The following procedure can be 
adapted to other examples of protein-peptide complexes.

Change to directory setup and compile the programs:

gfortran shrake.f -o shrake
gfortran sinter.f -o sinter

To mark surface atoms of the ligand and receptor based on a minimum 
accessible surface of ~6 A**2 run the following commands:

./shrake lig.pdb > lig_sasa.pdb 
./shrake rec.pdb > rec_sasa.pdb 

cat lig_sasa.pdb rec_sasa.pdb >> comp_sasa.pdb

lig.pdb and rec.pdb correspond to the ligand and recpetor coordinates 
extracted from the com.pdb file. lig_sasa.pdb and rec_sasa.pdb are marked 
in the B-factor column to indicate solvent accessibility.
To generate the noe-input files with the ranges of allowed r-12 averaged 
distance intervalls (for each replica) run the sinter program:

./sinter comp_sasa.pdb 4.0 6.0 > dis-1.in
./sinter comp_sasa.pdb 5.15 7.15 > dis-2.in
./sinter comp_sasa.pdb 5.65 7.65 > dis-3.in
./sinter comp_sasa.pdb 6.05 7.65 > dis-4.in
./sinter comp_sasa.pdb 6.45 7.65 > dis-5.in
./sinter comp_sasa.pdb 6.75 8.00 > dis-6.in

In a second step pairwise distance restraints need to be added to keep 
the ligand peptide in a helical conformation. These restraints include 
the backone and the side chain CG atoms of the ligand peptide. Note, that 
the receptor atoms are positionally restraint during the BPREMD simulations 
to avoid unfolding during the simulations. 
Compile and run the inter_ca_cg.f program:

gfortran inter_ca_cg.f -o inter_ca_cg

./inter_ca_cg lig.pdb > dis.in

Combine it with the r-12-average restraining files:

cat dis.in >> dis-1.in
cat dis.in >> dis-2.in
cat dis.in >> dis-3.in
cat dis.in >> dis-4.in
cat dis.in >> dis-5.in
cat dis.in >> dis-6.in

The files are now ready to be used in BP-REMD docking simulations. The 
procedure can be modified for other applications. However, for generating 
restraints that involve ligands other than peptides or proteins the distance 
restraining of the ligand may not be necessary or needs to be setup with 
a different program (inter_ca_cg.f is specific for proteins).
