# Supplementary material for: Accelerated flexible protein-ligand docking using Hamiltonian replica exchange with a repulsive biasing potential
Source: PLoS One. 2017 Feb 16;12(2):e0172072. doi: 10.1371/journal.pone.0172072 (PMC5313199; doi:10.1371/journal.pone.0172072)
Supplement: S1 File — (ZIP) [file pone.0172072.s001.zip › BPREMD_example/start.rst]

default_name                                                                    
  687  0.5500000E+02
 -25.4073845  -1.1548833  -9.9856135 -25.6864906  -0.8247603  -9.0728048
 -26.1950685  -1.7480164 -10.2043532 -25.2879837  -0.2883823 -10.4906146
 -24.1529322  -2.0471124  -9.9718626 -23.2704422  -1.4269683  -9.8145966
 -24.2303049  -3.1702879  -8.9415493 -23.3305985  -3.7855963  -8.9366450
 -24.4123102  -2.6349370  -7.5232168 -25.3286483  -2.0545112  -7.4158294
 -24.5215056  -3.4888525  -6.8546328 -23.5530033  -2.0851572  -7.1392374
 -25.3667298  -3.9661224  -9.2018034 -25.3535397  -4.6749214  -8.5544780
 -23.8239158  -2.6196829 -11.3246957 -22.7844281  -2.4277798 -11.8767602
 -24.6982692  -3.3547879 -12.0127609 -25.6400383  -3.4542784 -11.6616537
 -24.4460165  -3.8840104 -13.3678654 -23.7018669  -4.6792085 -13.3231284
 -25.7722334  -4.6148180 -13.8097506 -26.1715518  -5.2440262 -13.0142996
 -26.4347930  -3.8187379 -14.1494139 -25.5671189  -5.5182029 -14.9984675
 -25.3360021  -4.9260554 -15.8839314 -24.7942735  -6.2639266 -14.8121636
 -26.9439060  -6.2072333 -15.3423897 -27.6240508  -5.7532262 -16.2682313
 -27.3917124  -7.2579769 -14.6206712 -28.3319626  -7.5093781 -14.8905359
 -26.9377813  -7.5109568 -13.7546157 -23.8897909  -2.8758547 -14.3823304
 -23.0232986  -3.2313808 -15.1734963 -24.3491665  -1.6222418 -14.3883297
 -25.0173619  -1.3570759 -13.6788909 -23.9344003  -0.5377805 -15.3134014
 -24.1194337  -0.8132149 -16.3516687 -24.9379132   0.6328238 -15.1065418
 -25.8582310   0.2482336 -15.5460934 -25.0650341   0.7825438 -14.0343806
 -24.4463695   1.8728672 -15.8630597 -23.5653509   2.2938457 -15.3786186
 -24.2758800   1.7184345 -16.9285102 -25.4435610   3.0141500 -15.7306785
 -25.5940709   3.6029343 -14.6866493 -26.3392721   3.3511157 -16.6634917
 -26.3360283   2.7819961 -17.4978732 -27.1094851   3.9563310 -16.4173409
 -22.4773452  -0.2013025 -15.2151347 -21.8144652  -0.1139159 -16.2646558
 -21.9354318  -0.0784346 -13.9703386 -22.5329184  -0.1783211 -13.1621721
 -20.5499277   0.2590582 -13.7640789 -20.3341076   0.9612502 -14.5693416
 -20.3159808   1.0256770 -12.4609851 -19.2341466   1.0695149 -12.3352357
 -20.8512826   2.4060890 -12.4959021 -21.9182287   2.4809705 -12.7059521
 -20.7499139   2.7731034 -11.4745673 -20.3296651   3.0180441 -13.2317930
 -20.9107150   0.3781708 -11.2132252 -20.5431442   0.9716326 -10.3760897
 -21.9951632   0.4879982 -11.2100338 -20.6693898  -0.6796903 -11.3171333
 -19.6178368  -0.9148060 -13.8908093 -18.4618047  -0.7985234 -14.1180638
 -20.1301753  -2.1564931 -13.7690272 -21.0660587  -2.3161817 -13.4244615
 -19.3796860  -3.3076033 -14.2687602 -18.3230996  -3.1905271 -14.0278875
 -19.9408954  -4.6331315 -13.7427942 -20.9456677  -4.8272781 -14.1180805
 -19.2822173  -5.3963817 -14.1571539 -19.9243980  -4.7764812 -12.2095322
 -20.2089258  -3.8454193 -11.7193586 -20.7033405  -6.0257530 -11.8128920
 -20.3943659  -6.4453747 -10.8555238 -21.7720102  -5.8163571 -11.7660052
 -20.5078673  -6.7610798 -12.5933976 -18.4593070  -5.0444596 -11.8246268
 -17.8963181  -4.1263041 -11.9923629 -18.3072902  -5.2827776 -10.7719181
 -18.0438290  -5.8521608 -12.4272077 -19.2853270  -3.3402076 -15.8011427
 -18.1985388  -3.4347950 -16.3926557 -20.3853028  -3.1145604 -16.5570712
 -21.2384736  -3.2996121 -16.0491685 -20.4207414  -3.1565758 -18.0331600
 -19.8767465  -4.0510127 -18.3367265 -21.9214003  -3.1773468 -18.5081742
 -22.4436267  -3.9829595 -17.9920659 -22.2946725  -2.1989406 -18.2056930
 -22.1714107  -3.4852567 -20.0160524 -21.6313076  -4.4907484 -20.5406266
 -22.8512327  -2.6075857 -20.6454525 -19.5916580  -1.9951627 -18.6155363
 -18.9102471  -2.2798857 -19.6104766 -19.5886970  -0.8439276 -17.9266509
 -20.1468180  -0.7424359 -17.0910041 -18.7955652   0.3214229 -18.3730367
 -18.7566793   0.4159224 -19.4582368 -19.3618913   1.6039370 -17.7618949
 -20.3478628   1.9045115 -18.1163265 -19.4973500   1.4607152 -16.6898695
 -18.6142199   2.8650933 -17.8911022 -18.5732525   3.6690147 -18.9852210
 -19.0849614   3.4469145 -19.9100050 -17.6100148   4.7214342 -18.7703176
 -17.3084218   5.3393826 -19.5101023 -17.1282945   4.6719187 -17.4526201
 -16.3430329   5.4922067 -16.6689903 -16.1124395   6.4789229 -17.0426454
 -15.9062125   5.1113900 -15.3704317 -15.1892345   5.6996974 -14.8170449
 -16.4016930   3.8881829 -14.8049166 -16.1221706   3.5576974 -13.8154457
 -17.1400530   3.0304895 -15.6303804 -17.4020236   2.0534178 -15.2520917
 -17.6000324   3.4392391 -16.9102572 -17.2397775   0.1117540 -18.1272211
 -16.4367231   0.2923834 -19.0852324 -16.7817661  -0.2901995 -16.9040108
 -17.4178129  -0.4640156 -16.1389398 -15.3233870  -0.5594965 -16.7144269
 -14.7249712   0.2557221 -17.1211420 -14.9438466  -0.6848224 -15.2425852
 -15.4997810   0.0444311 -14.6533262 -15.3523932  -1.6372865 -14.9049436
 -13.4799321  -0.6140612 -14.9208306 -12.9397361   0.6733962 -14.9897043
 -13.5692141   1.5191419 -15.2239618 -11.5404204   0.8029613 -14.7134626
 -11.0679941   1.7717691 -14.7814998 -10.7592146  -0.3162691 -14.4017440
  -9.6956113  -0.2285729 -14.2360411 -11.3394384  -1.5753855 -14.2517305
 -10.7828100  -2.4724539 -14.0240577 -12.7141422  -1.7083552 -14.5562893
 -13.2869671  -2.6234987 -14.5842918 -14.8496327  -1.7510944 -17.5013135
 -13.7062307  -1.7031223 -17.9769757 -15.6776757  -2.8004191 -17.6199739
 -16.5129956  -2.9403588 -17.0697397 -15.3359233  -3.9281548 -18.5525181
 -14.3173809  -4.2436176 -18.3263432 -16.2278128  -5.1143774 -18.2035258
 -16.0792434  -5.3552243 -17.1509006 -17.2647798  -4.8117078 -18.3490944
 -16.1361444  -6.3032117 -19.1534121 -15.3258736  -7.2318565 -18.8749968
 -16.9810524  -6.3379030 -20.0882665 -15.2517297  -3.6063241 -20.0528280
 -14.3189991  -4.0853627 -20.7468061 -16.0950508  -2.6695747 -20.5034993
 -16.8663383  -2.3680179 -19.9253306 -16.0703448  -2.1374355 -21.9079781
 -15.7981905  -2.9586562 -22.5710231 -17.4359397  -1.6283496 -22.3499903
 -17.6039103  -0.7702689 -21.6991574 -17.4185058  -1.1821118 -23.3443090
 -18.5009733  -2.5462724 -22.1667275 -18.5701459  -2.6216004 -21.2121905
 -15.0950930  -0.9903194 -22.0695970 -14.8983353  -0.4740366 -23.1666049
 -14.4655830  -0.5053754 -21.0145846 -14.7929601  -0.7523214 -20.0915772
 -13.3007742   0.4088461 -21.0609905 -13.1990569   0.8008435 -22.0729647
 -13.4858146   1.7382357 -20.2044570 -13.5023600   1.5247884 -19.1356883
 -12.6079241   2.3652669 -20.3601529 -14.7803324   2.5816226 -20.5561638
 -15.5157283   1.7953410 -20.7266166 -15.1331781   3.2372758 -19.7600976
 -14.5345374   3.4432470 -21.8455157 -13.8889036   2.9589197 -22.5780972
 -15.5006180   3.7017009 -22.2790938 -13.9046361   4.7403495 -21.5989940
 -14.0116999   5.0755942 -20.6522885 -13.2137091   5.5295890 -22.4150837
 -12.6995774   6.6753162 -22.0152612 -12.6147052   6.8376558 -21.0220127
 -12.0970769   7.2256539 -22.6104259 -12.9633396   5.1890543 -23.6613311
 -12.4774236   5.8303786 -24.2718135 -13.6048152   4.5929931 -24.1646397
 -11.9811171  -0.2792890 -20.8480539 -10.8977266   0.2632808 -21.1573995
 -11.9909512  -1.5099646 -20.3474064 -12.7960551  -2.0095273 -19.9976282
 -10.7893913  -2.3773265 -20.3236621  -9.9799167  -1.7973381 -20.7669050
 -10.4920997  -2.5886085 -18.7952632 -10.5170503  -1.5887351 -18.3619843
 -11.2693620  -3.2014962 -18.3388277  -9.0958402  -3.2954670 -18.5456066
  -8.8659177  -4.0456049 -19.3022642  -8.0350778  -2.2330100 -18.5884372
  -8.2422904  -1.5419059 -17.7714075  -7.0560104  -2.7111991 -18.6177985
  -8.1275838  -1.6737507 -19.5194455  -9.0331160  -3.8857250 -17.1834705
  -9.7241566  -4.7265454 -17.2433415  -8.0636440  -4.3533553 -17.0115807
  -9.2071594  -3.2701460 -16.3009323 -11.1143156  -3.6556658 -21.1557451
 -11.0977123  -3.4760044 -22.4053152 -11.3263943  -4.7662597 -20.6059066
  -3.5811075  -5.9024734  -6.9551082  -2.8489187  -5.3239439  -7.3415059
  -4.0603527  -6.4004746  -7.6916018  -2.9958057  -6.7838377  -5.8937845
  -1.9111307  -6.8210026  -5.9947745  -3.3455623  -7.8103468  -6.0035708
  -3.2477631  -6.1836913  -4.5199185  -2.3256573  -6.0847368  -3.9471803
  -3.9360214  -6.8836508  -4.0461490  -3.8336793  -4.8605634  -4.7981872
  -3.0600306  -4.1145829  -4.9800687  -4.6306445  -4.5740373  -4.1120020
  -4.5756228  -5.0708458  -6.1984704  -5.4808451  -5.6622259  -6.0608392
  -4.9343806  -3.8179057  -6.9147798  -4.1915412  -3.2301718  -7.6750448
  -6.2237513  -3.3599714  -6.7751826  -6.9045223  -3.8513264  -6.2137325
  -6.7234525  -2.1508978  -7.4980691  -5.9539466  -1.4644862  -7.8513393
  -7.4132621  -2.5345399  -8.7803564  -6.8072309  -3.2021786  -9.3927981
  -8.3049384  -3.1096172  -8.5307572  -7.9199909  -1.3605912  -9.6507782
  -7.8268655  -0.1665533  -9.3249908  -8.2450633  -1.7405503 -10.7938118
  -7.5328897  -1.2576371  -6.5424318  -8.4708098  -1.8264321  -5.9350512
  -7.1816242   0.0143354  -6.2674311  -6.4703372   0.3593067  -6.8960533
  -7.9021546   0.9629207  -5.3572864  -8.0693248   0.5577810  -4.3592804
  -6.9057021   2.1659624  -5.1352414  -5.9572332   1.6484460  -4.9914089
  -6.6435556   3.2113111  -6.2628690  -7.4797092   3.8949230  -6.4099150
  -5.7624775   3.8164437  -6.0492903  -6.3419348   2.6027168  -7.1153607
  -7.1769954   3.0884684  -3.8309813  -6.3359863   3.7618728  -3.6656629
  -8.0231301   3.7437018  -4.0379310  -7.3736807   2.2644195  -2.5522482
  -6.6197272   1.4791469  -2.6070401  -7.2124246   2.9221822  -1.6981729
  -8.3672598   1.8181424  -2.5105356  -9.2804486   1.4093433  -5.8818487
 -10.1867130   1.7674565  -5.0767836  -9.5066961   1.4347757  -7.2243622
  -8.7532901   1.2724763  -7.8771585 -10.7358202   1.9811051  -7.8161664
 -10.9111312   2.9051005  -7.2651688 -10.4583620   2.3249573  -9.2905669
 -10.1420385   1.3937359  -9.7605309 -11.3219578   2.7115885  -9.8317016
  -9.3825000   3.4320879  -9.5099887  -9.7425655   4.3243065  -8.9977400
  -8.4019505   3.2943007  -9.0543155  -9.1550426   3.6122758 -11.0413167
  -9.4395165   4.6588730 -11.6126020  -8.7461870   2.6098424 -11.7355311
  -8.6235427   2.6628917 -12.7366526  -8.6052454   1.7349229 -11.2510205
 -12.0645358   1.1843837  -7.5596936 -13.1105948   1.8475328  -7.5532018
 -12.0314636  -0.0854562  -7.1140239 -11.1658579  -1.1245624  -7.6815901
 -10.6428804  -1.6394351  -6.8756741 -10.5103293  -0.7518757  -8.4686709
 -12.1473521  -2.2040967  -8.0892634 -11.8017452  -3.1945388  -8.3853721
 -12.7062468  -1.8744658  -8.9650949 -13.1912797  -2.1556547  -6.9504023
 -12.8427952  -2.5878330  -6.0123828 -14.2118915  -2.4976789  -7.1220865
 -13.3388250  -0.6753139  -6.6618215 -14.1017697  -0.3977604  -7.3891320
 -13.7971628  -0.2609245  -5.2314796 -14.9718961   0.0891472  -5.0042928
 -12.8456740  -0.0596553  -4.3464446 -11.8736098  -0.2066546  -4.5779234
 -12.9278852   0.5200201  -3.0076590 -13.7452658   0.0526559  -2.4585139
 -11.6746251   0.1248259  -2.2373196 -11.6843724  -0.9631180  -2.3035240
 -10.8385695   0.4796982  -2.8399614 -11.6037172   0.5446920  -0.7787599
 -11.5708685   1.6199773  -0.6033106 -12.8297301   0.0158814   0.0583558
 -13.7505190   0.4449693  -0.3367797 -12.9703120  -1.0603984  -0.0414360
 -12.8601423   0.4370867   1.0632254 -10.3080341  -0.1071901  -0.2370798
  -9.4401953   0.1965121  -0.8225042 -10.1571692   0.2914143   0.7661422
 -10.4729677  -1.1822095  -0.1647384 -13.2496153   2.0360427  -2.9994066
 -14.0430843   2.5357451  -2.1792726 -12.6780138   2.7551590  -3.9614846
 -11.8442019   2.3093368  -4.3166030 -12.9183419   4.1953259  -4.1070840
 -12.7865300   4.7352981  -3.1694469 -11.8834884   4.7306357  -5.1088009
 -10.9193890   4.2697740  -4.8938153 -12.1956290   4.4738450  -6.1210893
 -11.6973381   6.2308316  -4.9732192 -12.5236673   6.6697720  -5.5323358
 -11.6688943   6.5212862  -3.9230131 -10.3867024   6.6983168  -5.6250283
 -10.4286337   7.1775331  -6.7947933  -9.3349679   6.6213952  -4.9432201
 -14.3228166   4.5097925  -4.6273952 -14.9861682   5.3911788  -4.0757936
 -14.7272421   3.8226938  -5.7049253 -14.1781123   3.0872374  -6.1264307
 -16.0348119   4.0218932  -6.3430328 -16.1495393   5.0914275  -6.5191987
 -16.1622100   3.2449070  -7.6819948 -15.4041701   2.4647598  -7.7516082
 -17.1668088   2.8489111  -7.8305652 -15.7740758   4.0114071  -8.9415358
 -16.0266304   3.5102634  -9.8759700 -16.3980437   4.9039715  -8.9872857
 -14.3685597   4.6476471  -9.0605004 -14.1527065   5.3243213  -8.2336876
 -13.5815302   3.8951628  -9.1100603 -14.2318756   5.3170899 -10.4248862
 -14.1230263   6.3200589 -10.4729010 -13.8418266   4.6991809 -11.5258395
 -13.8951030   3.3805569 -11.7545765 -14.0877865   2.8289604 -10.9307353
 -13.8219925   3.0471424 -12.7051494 -13.4187625   5.3653112 -12.5717969
 -13.4599656   6.3716965 -12.6465701 -12.9714574   4.8255446 -13.2988930
 -17.1994822   3.7710877  -5.3783330 -18.1294835   4.5785117  -5.3240247
 -17.1446434   2.6884991  -4.6063336 -16.4455733   1.9840289  -4.7937463
 -18.1277098   2.3719969  -3.4947185 -19.1494063   2.2179112  -3.8418445
 -17.7301899   1.1117312  -2.7521462 -17.1711329   0.3934550  -3.3518409
 -16.9785272   1.3778382  -2.0089838 -18.8595083   0.4544999  -2.0949489
 -19.1791950   0.8861242  -0.7649719 -18.5785740   1.5518997  -0.1629722
 -20.3730102   0.3944321  -0.1354728 -20.5711976   0.7411853   0.8679635
 -21.2747806  -0.4445385  -0.7965173 -22.4190443  -0.8191266  -0.2154547
 -23.0865692  -1.2202473  -0.7768111 -20.9318670  -0.8977891  -2.0819928
 -21.6798311  -1.4464944  -2.6350500 -19.7278418  -0.4593759  -2.6949320
 -19.4367205  -0.7719854  -3.6868623 -18.2074999   3.5620856  -2.5182772
 -19.3170515   4.0194012  -2.1946213 -17.0886017   4.1595475  -2.1195634
 -16.2333604   3.7180122  -2.4256866 -17.0938401   5.2925794  -1.1875875
 -17.7455785   5.0068812  -0.3619275 -15.6378125   5.4195538  -0.4967684
 -15.3952413   4.5338598   0.0904328 -14.9170490   5.4762481  -1.3124807
 -15.5719704   6.6839909   0.2550753 -14.9710254   7.8250151  -0.1114307
 -14.3599884   7.9721177  -0.9897238 -15.0583579   8.7895620   0.8694469
 -14.5660588   9.6642463   0.7568900 -15.7956285   8.2835498   1.9633980
 -16.2752419   8.7953548   3.1591454 -16.0696177   9.8466283   3.2967798
 -17.0417527   8.0442721   4.0474857 -17.4150172   8.4975989   4.9538909
 -17.2155437   6.6865333   3.7517715 -17.8304210   6.1062894   4.4238157
 -16.6709415   6.0731749   2.5724676 -16.8725097   5.0484708   2.2972329
 -16.0386288   6.9071104   1.6118575 -17.6462087   6.5993315  -1.8162605
 -18.4960345   7.2759404  -1.2244635 -17.3028206   6.8198268  -3.0939480
 -16.5214876   6.2801351  -3.4379761 -17.7756902   7.9467068  -3.8461783
 -17.3711661   8.8103146  -3.3183130 -17.1574801   7.9350045  -5.3185855
 -17.5565430   8.7745021  -5.8878794 -16.0682229   7.8947749  -5.3180561
 -17.4493084   7.0872656  -5.9384924 -19.3371766   7.8313395  -4.0621652
 -20.0246497   8.8520751  -4.0047405 -19.8450740   6.6016657  -4.3536746
 -19.2072721   5.8504883  -4.5751469 -21.2594700   6.3869400  -4.8185095
 -21.5540175   7.2001903  -5.4818086 -21.2706826   5.0793832  -5.5981963
 -20.9220657   4.2715472  -4.9547919 -22.2313319   4.7036265  -5.9504144
 -20.6395360   5.0587908  -6.4866387 -22.2648465   6.2963716  -3.6881183
 -23.4850733   6.5939071  -3.8693674 -21.7742709   5.8968067  -2.4784099
 -20.7724364   5.9587518  -2.3661625 -22.7005188   5.5360329  -1.3815290
 -23.6612508   6.0284675  -1.5318740 -22.9413223   4.0174578  -1.4311567
 -21.9865292   3.5080559  -1.3008503 -23.6768285   3.8349977  -0.6476776
 -23.5787412   3.4349868  -2.7097516 -24.8960833   3.4925637  -3.2015797
 -25.0149870   2.5942674  -4.1849879 -25.9408827   2.2954208  -4.6538303
 -23.8300465   1.9480173  -4.3562745 -23.5890186   1.2275479  -5.0218114
 -22.9385145   2.4905001  -3.4498528 -21.9052577   2.1842271  -3.3792943
 -22.1435591   5.9862126  -0.0121314 -22.9433638   5.9358891   0.9354055
 -20.9061399   6.4825458   0.0615338 -20.4313363   6.5974577  -0.8224667
 -20.3904140   7.2189481   1.2267567 -19.3243345   7.4135868   1.1097511
 -20.8928516   8.6895387   1.3338126 -21.9334560   8.6970668   1.6581363
 -20.2794282   9.2766594   2.0172663 -20.6946921   9.4290948  -0.0232981
 -19.6245185   9.4550203  -0.2286179 -21.1725202   9.0171628  -0.9121703
 -21.2099919  10.8659017   0.0233613 -21.8919267  11.2889611   0.9621601
 -20.8883093  11.7317665  -0.9277592 -21.1543515  12.6866277  -0.7339511
 -20.4145205  11.5457059  -1.8001175 -20.4168410   6.5141617   2.5990710
 -20.2465085   7.2208527   3.6201493 -20.4590801   5.1709859   2.6329865
 -20.6030703   4.7545072   1.7241893 -20.4416538   4.2861172   3.7926412
 -19.6256773   4.6041106   4.4416119 -21.8817969   4.3820700   4.4931605
 -21.8745194   3.9039464   5.4726733 -22.2252016   5.4157995   4.5328664
 -22.9368023   3.6563373   3.6093614 -22.6358117   3.9024489   2.5910619
 -22.9933450   2.5732991   3.7186005 -24.3207544   4.2265940   3.8694884
 -25.0181330   4.0304899   4.8155786 -24.7580102   5.0633998   2.9648695
 -25.7442231   5.2512393   3.0753282 -24.2752573   5.1871037   2.0863782
 -19.8745238   2.8728335   3.4184159 -19.6925356   2.5406743   2.2862552
 -19.6401715   2.0912362   4.4724600 -19.8329783   2.4587002   5.3932743
 -19.1876399   0.7314858   4.3645097 -19.3711755   0.4228424   3.3353570
 -17.7078039   0.7098377   4.7967215 -17.6318195   1.3009827   5.7093408
 -17.4854768  -0.3368550   5.0043418 -16.7425753   1.2519804   3.7410167
 -16.9323577   2.2993176   3.5061390 -15.3027355   1.2415099   4.3227976
 -15.1387678   1.8980889   5.1772736 -15.1090019   0.2523928   4.7377850
 -14.5733603   1.5321050   3.5667108 -16.6371828   0.4088564   2.4284198
 -17.6211530   0.1853001   2.0161985 -16.1631102   1.0143889   1.6559656
 -16.1646343  -0.5579799   2.6017111 -20.0438691  -0.1106719   5.3353843
 -20.0999306   0.2054202   6.5215101 -20.6755509  -1.2079648   4.8530227
 -20.3748334  -1.4343099   3.9157726 -21.5427558  -2.0626906   5.6253108
 -21.7726401  -1.6427692   6.6045561 -22.8846535  -2.2533400   4.8973276
 -22.6892392  -2.6937600   3.9196040 -23.5615945  -2.8848767   5.4726668
 -23.6420511  -0.9095296   4.6407709 -23.7932297  -0.3741850   5.5781348
 -23.0262955  -0.3212147   3.9604532 -25.0327318  -1.1101341   3.9645585
 -25.6858588  -1.7208152   4.5879313 -25.5043444  -0.1362162   3.8335405
 -24.9072066  -1.7252348   2.6412804 -24.2206287  -2.4423678   2.4557083
 -25.6822210  -1.4426139   1.5937914 -26.4903544  -0.3937314   1.5748805
 -26.7231826   0.1974811   2.3599658 -27.0543598  -0.2444701   0.7504299
 -25.6693157  -2.1073343   0.4632695 -25.0818188  -2.9280996   0.4273281
 -26.1498677  -1.7791234  -0.3622283 -20.8841689  -3.3522898   5.8964936
 -20.1654631  -3.8494893   5.0202222 -21.3640849  -4.0376764   6.9865651
 -21.9239818  -3.5256692   7.6532481 -20.9824281  -5.4194110   7.3487964
 -19.9029858  -5.3359154   7.4750247 -21.5761989  -5.8865776   8.6763074
 -22.6650331  -5.8986934   8.6273841 -21.3362393  -6.9353740   8.8510854
 -21.0961372  -4.9939336   9.8692253 -20.0291222  -4.7935026   9.7722388
 -21.5908325  -4.0229292   9.8461738 -21.2971460  -5.6806444  11.2090723
 -22.3541436  -6.4029926  11.4073249 -20.4700331  -5.3729850  12.0806724
 -21.1687608  -6.4654146   6.1266116 -20.4915659  -7.4676053   6.2927131
 -22.0019939  -6.1725067   5.1263334 -22.5707794  -5.3378961   5.1302819
 -22.2285854  -7.1627008   3.9646122 -21.8881573  -8.1719665   4.1961194
 -23.7153545  -7.2263758   3.6281615 -23.8582173  -7.8124235   2.7202857
 -24.4903263  -8.0520094   4.6694305 -24.3804945  -7.6201707   5.6641942
 -25.5142496  -8.1258762   4.3030634 -24.0855297  -9.0640390   4.6628815
 -24.2964356  -6.0086073   3.2992858 -25.0722571  -6.2607777   2.7932117
 -21.3837792  -6.8223256   2.7206004 -21.3391655  -7.6695046   1.8694669
 -20.7045729  -5.6799483   2.6423772 -20.7793379  -5.0501558   3.4284262
 -19.9423162  -5.0680400   1.5468851 -20.1768300  -5.6392237   0.6486351
 -20.5461772  -3.6774185   1.3079125 -20.4936341  -3.1675983   2.2699014
 -19.8800743  -3.1289211   0.6419099 -22.0387060  -3.8327228   0.7842366
 -22.9696273  -3.4992432   1.5620385 -22.1799158  -4.0972398  -0.4329793
 -18.4364700  -5.0698393   1.8511884 -17.7105347  -5.4398572   0.9703228
 -17.9347504  -4.9603619   3.1153632 -18.6223871  -4.7616895   3.8279544
 -16.5537011  -5.0891764   3.5976022 -16.0167359  -4.2641098   3.1295904
 -16.3529635  -4.8501969   5.0669494 -17.0364968  -5.4450847   5.6727475
 -14.8315885  -5.0837684   5.4542649 -14.6557913  -5.1083440   6.5297147
 -14.4845214  -6.0507090   5.0900254 -14.1845603  -4.3095149   5.0419673
 -16.6111571  -3.3670183   5.4635654 -15.8626221  -2.6540313   5.1179579
 -17.5837779  -3.1705350   5.0124523 -16.7801599  -3.2157500   7.0625082
 -17.0142974  -4.1977657   7.4735153 -15.8739658  -2.7559459   7.4568335
 -17.5842582  -2.4920457   7.1958680 -15.8131027  -6.3397259   2.9949433
 -14.7270963  -6.1598959   2.4060324 -16.4037115  -7.5282186   3.0370396
 -17.6793840  -7.7904118   3.7958390 -18.5263267  -7.4906122   3.1786612
 -17.7409564  -7.1159462   4.6498917 -17.6576675  -9.3241865   4.1027690
 -18.6569729  -9.7349372   3.9586417 -17.2576616  -9.5728920   5.0857461
 -16.6764013  -9.9368491   3.0389084 -17.2293656 -10.5694894   2.3445766
 -15.9787665 -10.5594732   3.5990386 -15.8923127  -8.7409209   2.4379064
 -14.8641088  -8.7770744   2.7978922 -15.8824450  -8.7318994   0.9216966
 -14.8615032  -8.9750415   0.3189365 -17.0322839  -8.3981605   0.2597509
 -17.8627572  -8.1551473   0.7806762 -17.1493775  -8.3183103  -1.2465707
 -16.7669129  -9.2302662  -1.7050001 -18.5783241  -8.2199586  -1.5366586
 -19.0800768  -7.5137033  -0.8751848 -18.7403450  -8.0788556  -2.6052787
 -19.2109506  -9.5553036  -1.2119233 -18.6334534 -10.2393475  -1.8337605
 -19.1543772  -9.6915928  -0.1319582 -20.6512164  -9.6193924  -1.7738861
 -21.0425547 -10.3332355  -2.6792863 -21.5639373  -8.9910819  -1.0371745
 -22.5255843  -9.1636274  -1.2932274 -21.3383026  -8.4115788  -0.2413261
 -16.3447194  -7.2003114  -1.8803713 -15.7522717  -7.3362738  -2.9274474
 -16.0865582  -6.1744497  -1.0733303 -16.5718451  -6.1387546  -0.1882700
 -15.0821721  -5.1221334  -1.4554598 -15.1536263  -4.7754590  -2.4863883
 -15.3784369  -3.8788924  -0.6110809 -15.5460515  -4.1688719   0.4261812
 -14.5167210  -3.2122685  -0.5770508 -16.5654290  -3.0369178  -1.0616721
 -17.3593647  -3.7725841  -1.1903623 -16.9627924  -2.0571423  -0.0433058
 -16.2863316  -1.2111555  -0.1649960 -18.0225184  -1.8107013  -0.1092416
 -16.7678874  -2.4943200   0.9359746 -16.3368187  -2.3927323  -2.4735749
 -15.7473688  -1.4775365  -2.4182093 -15.8451972  -3.0253360  -3.2126395
 -17.2957864  -2.0020754  -2.8139695 -13.6523959  -5.6521875  -1.4142795
 -12.8314159  -5.3643428  -2.3218563 -13.3796069  -6.5293698  -0.3890743
 -14.1094669  -6.7311123   0.2792865 -12.0488920  -7.1627531  -0.1513060
 -11.3720019  -6.3106442  -0.2132052 -11.8910186  -7.8508111   1.1754597
 -12.4400538  -8.7924030   1.1671120 -10.8474221  -8.1634808   1.1401896
 -12.1627524  -6.9420395   2.2079009 -13.0290744  -6.5731564   2.0207872
 -11.7827142  -8.0733734  -1.3202727 -10.6148070  -8.2264276  -1.6788827
 -12.7946164  -8.6925316  -1.9398384 -13.7410120  -8.6408658  -1.5908885
 -12.5351910  -9.5266003  -3.2325612 -11.5565647 -10.0034892  -3.2871215
 -13.5505839 -10.6456559  -3.2827648 -14.5620652 -10.2646014  -3.4235202
 -13.3004835 -11.2725315  -4.1386718 -13.4978747 -11.6604369  -2.1596120
 -12.5866065 -12.2530313  -2.2403711 -13.4065758 -11.1164099  -1.2195061
 -14.6682955 -12.6354075  -2.1146437 -14.9065885 -13.3010613  -3.0793130
 -15.3671446 -12.7894556  -0.9812700 -16.1591882 -13.4161528  -0.9854537
 -15.1103733 -12.2639751  -0.1578383 -12.6123295  -8.7570091  -4.5910285
 -12.0338600  -9.2094040  -5.5854531 -13.1464091  -7.5601459  -4.7246665
 -13.5847399  -7.2210213  -3.8802963 -12.9256596  -6.6198136  -5.7743765
 -13.0394731  -7.1552345  -6.7169640 -14.0430303  -5.5907112  -5.7035472
 -14.2416942  -5.2261698  -6.7113877 -15.0122148  -5.9658199  -5.3748000
 -13.7880436  -4.7106491  -5.1131458 -11.5092435  -5.9746888  -5.7740190
 -11.0650171  -5.6037183  -6.9075796 -10.9890575  -5.7335897  -4.5496592
 -11.5815585  -6.0142803  -3.7813785  -9.8431314  -4.8119387  -4.2774681
  -9.5244297  -4.3362558  -5.2049679 -10.1824025  -3.6439689  -3.2789479
 -10.2611159  -4.0812019  -2.2835930  -9.4371019  -2.8507689  -3.3378585
 -11.4765894  -3.1881328  -3.6183931 -12.1337885  -3.7339139  -3.1804292
  -8.5129945  -5.4300995  -3.9474092  -7.5484218  -4.6904797  -3.8171128
  -8.4750744  -6.7528812  -4.0008749  -9.3182367  -7.2658463  -4.2154637
  -7.3055232  -7.5389948  -3.7444866  -6.4642063  -6.9463485  -3.3852394
  -7.6918056  -8.5242616  -2.6650297  -7.8456324  -7.9168547  -1.7731249
  -8.6021343  -8.9855365  -3.0479563  -6.5215323  -9.5209008  -2.3405164
  -6.2319540 -10.1576415  -3.1764624  -5.6692807  -8.9413106  -1.9857728
  -6.9505401 -10.3469802  -1.1474488  -6.8706358  -9.6307511  -0.3296889
  -7.9803229 -10.6668332  -1.3066459  -6.0192101 -11.4698099  -0.8041346
  -5.2598782 -11.2429315  -0.1780012  -6.2565960 -12.7951690  -1.0367762
  -7.4481765 -13.1654090  -1.4688754  -8.1037384 -12.4229839  -1.6667227
  -7.6325005 -14.1347033  -1.6847276  -5.4109434 -13.7256846  -0.7868152
  -4.4943538 -13.4042115  -0.5100146  -5.6310692 -14.7106811  -0.7490310
  -6.7725391  -8.1741922  -5.0566606  -5.7956651  -7.6353284  -5.5908239
  -7.3532667  -9.1445360  -5.5501352
   0.0258365   0.2529304  -0.1688368  -0.8414996   0.7822815  -0.6117183
   0.3389429  -0.0713527  -0.4296948  -0.3008794   0.5804243   0.3069607
   0.0445850   0.0878697   0.4268379   0.4490888  -0.5183603   0.5836620
   0.3084974  -0.1324111  -0.4355730   0.1320551  -0.3911006  -0.2391908
   0.0994869   0.0682616   0.0706082   0.7249168   1.1274197  -0.1676784
  -0.1500020   0.7333497   0.8974893   0.8727958  -0.7734594  -0.4135801
  -0.0944040  -0.0728078   0.0039947   0.1571468  -0.1928927  -0.1311038
   0.1920466  -0.1417813  -0.0371443  -0.2553756   0.4552818  -0.1798175
  -0.1401532   0.3125487   0.2876094  -0.7014139   0.6018093  -1.0706187
  -0.0745197  -0.2603689   0.4914080  -0.2239789  -0.3906166   0.6793815
  -0.0590303  -0.1949812   0.7136947  -0.1595154  -0.0892712   0.7471714
  -0.3073924  -1.2793422  -1.5315157  -0.0000301   0.1279452   0.1432775
  -0.3563897  -0.8716028  -0.6382385   0.3891659   0.4113293  -0.3127557
  -0.1858627  -0.1445644  -0.1612933  -0.0956990   0.0851756  -0.1019288
  -0.0318914  -0.3758235  -0.0541032   0.0269883  -0.0572549  -0.5700897
   0.0219824   0.1334373   0.0696507  -0.0921531   0.1872740  -0.2039659
  -0.1233214  -0.0031211   0.2921441  -0.0932104  -0.1845084  -0.0327811
   0.4355711  -1.1786876   0.8668234  -0.0824112  -0.1058510  -0.0200365
  -0.3411999   0.9993124  -0.2804270  -0.2706711   0.1982683  -0.0269116
   0.0133213  -0.4905933  -0.0317170   0.7487124  -0.5184481   0.2094327
  -0.0848358   0.0518342  -0.5689710   0.2342663  -0.6382215  -0.5372865
   0.1727060  -0.4600129  -0.4568614  -0.2820089  -0.2541994   0.0719197
  -0.2014537  -0.0344424   0.2142425  -0.3918205   0.1198465   0.0661359
   1.7924071   0.5417707  -0.2752508  -0.2781245  -0.1589086   1.1609109
  -0.3095610  -0.0687213   0.3625755   0.1448764  -0.1866711   0.3337307
   0.3801614   0.1600730   0.0066332   0.6425524   0.1151598   0.1963979
   0.3908745  -0.1289823  -0.0636367   0.3075706   0.6431881   0.5745395
   0.2631579  -0.2394301   0.3441876   0.2020886   0.1263449   0.7678368
  -0.1529467  -0.0102155   0.1755945  -0.3483495  -0.3818879   0.9943030
   0.9572273   0.8351629  -0.2173319  -0.3255153  -1.5803943  -1.3183317
   0.1428834   0.0425219   0.2259274  -0.2086982   0.8150771  -0.1567954
   0.1774663   0.3953676   0.2379494  -0.8826196  -0.1606406  -0.2139185
  -0.0524333   0.2464773  -0.1963611  -0.0338307  -0.0322711   0.3315087
   0.1255485   0.0122135   0.0466957   0.1198622  -1.1008007  -0.4407162
  -0.0995249   0.0215676  -0.0043970  -0.3594031   0.6415210   0.8871473
   0.0746045   0.1548978   0.4592816  -0.2098617   0.3916145   1.0840660
  -0.7082516  -0.6619292   0.6866212   0.5137007  -0.0039416   0.1221446
   0.1904131   0.5118647  -1.0107160   0.1010510   0.0463520  -0.1185952
  -0.1999609  -0.5012946  -0.2571309   0.0179301  -0.3749678  -0.0911331
   1.0011954   1.2549080  -1.0733379   0.1825715  -0.3350205  -0.1610242
  -0.2085978  -0.0380705   0.1315450   1.6278511   0.9474123  -0.0429988
  -0.2095370   0.2109845  -1.1888870   0.0517911  -0.3743014   0.1282045
  -0.2102274  -0.1520650   0.1702873   0.0353295   0.0183264   0.0602832
   0.0059294  -1.7171773  -0.5527187  -0.1845959   0.1926610  -0.0379136
  -0.8639616  -0.2671451   0.0763629  -0.1518197   0.5259785   0.0196053
   1.3080667  -0.3477063   0.1909730  -0.6180854   0.4571843  -0.3217620
  -0.5139223   0.4373929   0.4193777   0.2449820   0.0758224  -0.0298156
   0.0641435   0.2667639  -0.1672401   0.2360090  -0.0996229  -0.1750814
  -0.5163414  -0.2805751  -0.0970112  -0.3375072  -0.3944312   0.3549395
  -0.8948908   0.0217006  -0.0598854  -0.1046194   0.1064762   0.3731966
  -0.4600758  -1.1639926   0.2332288   0.5908751   0.1747551   0.1909738
   0.6776113   0.8849181   0.5333248  -0.9685979   0.2083244   0.0218689
  -0.1299696   0.0757450   0.0201019   0.1494263   0.0172735   0.1776057
  -0.1683007   1.4013002  -0.0016371  -0.1733635   0.0006242   0.0741458
   1.5079318  -0.7174166   0.1135561  -0.1758972   0.2350416   0.0691167
  -0.1048919   0.1410198  -0.3487033   1.4670239  -0.0224511   0.1154371
   0.0394253   0.2710494  -0.2143055  -0.0238931  -1.0447302   1.3431454
   0.1782275  -0.0434359   0.0897757   1.2007830   1.1702219   0.2325692
  -0.0783532   0.0325598   0.0663808  -0.4844721   0.0068299  -0.2737477
   0.0891380  -0.2704363  -0.2986536   0.0897247   0.0146781   0.0785313
  -0.1312397   0.3591626   0.3048911   0.0467864  -0.0764507   0.1540199
  -0.0685327   0.3500782   0.1576158  -0.1749970   0.0849703   0.1429553
   0.3623225  -0.1869116   0.3780949   0.3097626  -0.0338894   0.1242161
  -0.3006202   0.1917450  -0.7112699  -1.0035105   0.4192246  -0.1262884
   0.0097066  -0.2679474   0.1759648  -0.0671308   0.1946929  -0.5431768
  -0.1461555   0.2729774  -0.0591572   0.0440601   0.0985887   0.1925049
   1.7734348  -0.7421518  -0.3762403  -0.4310417   0.0265578  -0.2474796
  -0.5109266  -0.1484290   0.3847102   0.2264228  -0.1767048   0.0458501
   1.1089547   0.2141646  -0.5156142  -0.1560945  -0.0874205  -0.0232983
  -0.2061526  -0.0778539   0.5619908   0.0100676  -0.1080748  -0.2112552
  -0.0877607   0.4282187  -0.2646404  -0.0824478  -0.0435299  -0.1236986
   0.2422423  -0.6929492   0.2159976   0.1380422  -0.1833413  -0.1699242
   0.3414479   0.7769543   0.3073798  -0.2652092   0.2860432  -0.1401189
  -0.3853392  -0.8761087  -0.3752706  -0.0598115   0.6826079  -0.8257793
  -0.0708360  -0.1363498  -0.1471769  -0.3601879  -0.0703568   0.0172102
  -0.1405900  -0.0998266   0.1337479   0.2636241   0.2507889   0.2959644
   0.0992150  -0.1364439  -0.1399240  -0.1435726   0.1068042  -0.1432454
   1.3088758   1.0809485   1.3810593   0.2689007   0.0080495  -0.3096255
   0.3806149  -0.4776126   0.3276526  -0.0370124  -0.2661882  -0.2719685
  -0.3743920  -0.3746824  -0.2139722   0.4962693  -0.6737703  -0.4505140
   0.0579990  -0.0454714  -0.1182429  -0.8543041   0.0387887  -0.1686844
   0.3773573  -0.1358224  -0.2777219   0.1216018  -0.2894397  -0.0392341
   0.4035108   0.4377858   0.1765546   0.8583391  -0.7621346   0.0352891
  -0.1302966   0.0131844  -0.1580968  -0.7551707  -0.5063804  -0.4295858
   0.5587413  -0.2202730   0.0744403  -0.6809782  -0.2136762   0.0712738
   0.3649257   0.0066765  -0.1126258   0.1463586   0.0461254   0.0971094
   1.0010140  -0.8625750   0.4985152  -0.3675182   0.4217788  -0.4312505
  -0.0531888   0.2253372  -0.2949313  -0.1782472   0.6582649  -0.6961686
  -0.1966587  -0.1897353  -0.2272970  -0.1356332   0.1460335   0.1436117
  -0.4064750  -0.0358842   0.1785577  -0.2292553  -0.1066233  -0.0440690
   0.3720790  -0.0428681  -0.1113708   0.3314546   0.6713933  -0.2192506
   0.2868172  -0.0961475  -0.2474573   0.0819757   0.3932907   0.1182722
   0.2129028  -1.1779682  -1.5147069   0.2205684  -0.0552594   0.4659334
  -0.1507864   0.0978332   0.2574604  -0.0313740  -0.2695349   0.0864436
   0.1980927   0.3173111   0.1636598  -0.1763073   0.7437028  -0.0780565
   0.2752799  -0.0112618  -0.0763366   0.3796689  -0.3926050  -0.3905569
   0.1512459  -0.2602511  -0.1547869  -0.7652880  -0.4472234   0.2483994
   0.3199542  -0.1772209   0.2483628  -0.0332254  -0.3012806   0.0798801
  -0.2888510  -0.3507812   0.0503255  -0.2585236  -0.2490689  -0.0930073
  -0.2478823   0.0654974  -0.3543179   0.8401993   1.9012482  -0.5932019
   0.3697626  -0.4646252  -0.2901954   0.0703001   0.2166189  -0.0813159
  -0.2187361   0.3164784   1.4406965  -0.4054323  -1.0548834  -0.7231293
   0.0684437   0.6464463  -0.3783274   0.1337505   0.0315075  -0.1100943
   0.2306040   0.0409321  -0.2161211   0.1270733   0.0371151   0.2090007
  -0.1157805  -0.0377498  -0.0299579  -0.8716341   0.8276358  -0.2022741
   0.1482650   1.0828622  -0.9907518   0.1456184   0.0204293   0.0359007
   0.1749331  -1.2043446   0.6154580   0.9508897  -0.2434972  -0.1308649
  -0.1442278   0.0760170   0.1549110  -0.5675267   0.1233467   0.8398604
  -1.1487347   1.2377750   0.4650861  -0.0502647   0.0392284  -0.1185106
  -0.2418593   0.3090371   0.1625363  -0.3886809  -0.8746011  -0.1158544
  -0.3170450  -0.2465117  -0.1430123  -0.5338300   0.3731482   1.2750943
  -0.1625266   0.1808604   0.0518577   0.3183259   0.0819990  -0.1972005
  -0.2413164  -0.0956893  -0.0992033  -0.0209513   0.1424411   0.3826231
   0.1446087   0.0310253  -0.0186622   0.2167041  -0.4156836  -0.7510471
   0.0938353   0.1111607  -0.0747882   0.3573306  -1.0884556   1.4306993
   0.7702634  -0.8955442   0.0835871   0.1008988   0.3921115   0.0714585
   0.0300669  -0.0496357  -0.1584783   0.1295086   0.1272355  -0.0089112
  -0.4229475   0.0287951   0.0574996   0.3440320  -0.0267611  -0.4650640
  -0.0465410   0.0613523  -0.0630466   0.1632955  -0.1717122   0.0446939
  -0.3481288  -0.2428079   0.2019824  -0.8184936  -0.8001524  -0.0966940
   0.1087283   0.3383824  -0.3033144   0.1577937   0.0362256  -1.5897004
  -0.2427161  -0.1051027   0.1796153  -0.5036414  -0.4504364   0.0435594
   0.3036643  -0.9921226   0.4955743   0.4506098   1.1548700  -0.5049768
   0.3088496   0.2147893   0.2383762  -0.5417793   1.2727163   0.3714656
   0.6499946   0.4138375  -0.5657359   0.0628844  -0.2922507  -0.1904135
   0.2256841  -0.0707295  -1.4154106   0.0728066  -0.2894540  -0.1944873
   0.1724196  -0.5630590  -0.4408149   0.1775826  -0.1682144  -0.1668989
   0.0451408   0.0945016   0.0351711   0.0793184   0.1923510  -0.0873865
  -0.5693440  -0.1440182  -0.7680908  -0.1829932  -0.1245755  -0.0176307
  -0.5077042   0.1364625  -0.5502050   0.2750799   0.1673774  -0.0469383
   0.3416314   0.0602217   0.2084170  -0.8959799   0.2039443   1.7601572
   0.3891791   0.0744068  -0.2180609   0.5233741   0.1449595  -0.2461455
   0.5480856  -0.2238491  -0.6435557   0.0107027   0.0346361  -0.1634145
  -0.3245329  -0.0812186  -0.0645576   0.0026690   0.2716218   0.5327035
   1.1164637  -0.7630447   0.5904439   0.3295286  -0.1933467  -0.3777335
  -0.1991824   0.0001889  -0.0268347  -0.4054382  -0.1384676   0.1683395
  -0.0407438   0.0382680   0.2663890   0.5050490   0.0375549  -0.4062083
   0.0017958   0.2944528   0.0916853   1.3043587   1.4119935   0.8567281
   0.0838944  -0.4133490  -0.0973080  -0.5165751  -1.0376583   1.2059312
  -1.2449928   0.0460735   0.8891400   0.1429331   0.3584618   0.0272791
  -1.0992138   0.1874052   0.4288386  -0.1036402   0.3021820   1.4771130
  -0.0852206  -0.0759738  -0.0483533   0.4152021   0.0127760  -0.5465504
   0.0209995   0.3282110   0.1018595  -0.1462188  -0.0597270   0.1235622
  -0.0303485   0.0609569   0.0599430  -0.0418092   0.4013047  -0.2127286
  -0.3263570   0.2835032  -0.3369027  -0.3384084   0.4288070  -0.2305920
  -0.2369499   0.0409590   0.0513665  -0.2491393   0.0310904   0.2113419
  -0.3346398  -0.6875372  -0.5280074   0.0411900   0.0248658   0.1000618
   0.2175895   0.0980015  -0.3663791  -0.1746461   0.2525133   0.3564103
  -0.1006176  -0.6817812  -0.8938623   0.4906451   0.1790192   0.1620437
   0.8431787   0.4529898   0.3141570   0.0134313  -0.1476345  -0.2513498
  -0.0406776  -0.0075110  -0.2592643   0.3177311  -0.3497657  -0.2154253
  -0.3100926  -0.0730654   0.1584260  -0.4044536  -0.4091799  -0.1023814
   0.3178263  -0.2108342   0.0364919   0.2289722   0.4917163   0.0523649
   0.0358112  -0.0705512   0.2928795   0.1676786   0.0089056   0.2294513
  -1.0102041   1.6954665  -0.5239111   0.0965065   0.2261990   0.0689195
  -0.0969803   0.2522839   1.0391188   0.8413376  -0.1812106  -0.0648608
   0.1411820  -0.0517089   0.3016089   1.1141703  -0.0637904  -1.2046984
   0.4047426  -0.5875957   0.4464510   0.2310027  -0.1166601  -0.0830930
  -0.1665328   0.2455881   0.0873462   0.0836993  -0.0166076  -0.1111983
   0.0239074   0.1923373  -0.0192287   0.0553958   0.1009351   0.1060793
   0.0479278  -0.4205895   0.0271797   0.0182626  -0.0663947  -0.6433488
   0.2088333  -0.1268469  -0.2968056  -0.0133707   0.0888169   1.0468769
   0.2110837  -0.2296344  -0.1370941   0.6659599   0.2093787  -0.1625863
  -0.3006096   1.1052839  -0.3798101   0.0575179  -0.2088815   0.3088649
   0.8867130   0.1320549  -0.1086956   0.0167293  -0.2756669  -0.6406991
  -0.0395994   0.4877324   0.0887956  -0.0508899   0.7592887  -0.1290015
  -1.4408037  -1.0182007  -0.1875630   0.2101477  -0.0119639   0.2324446
  -1.2101026   0.1745035   0.4596304  -0.0668334  -0.2964278   0.1267897
   0.1357777   0.0283176   0.1028527   1.5698800   0.2738814   0.6324446
   0.8002185  -0.1502676   0.2113771   0.2121459  -0.4461091   0.3134671
  -0.3812593  -0.4797544   0.1349413   0.6209878   0.7113091  -0.3210994
  -0.3881210   0.3092066   0.4066217  -0.0497820   0.1123469  -0.2288541
   0.0240895   0.0255597  -0.4733703  -0.4436733  -0.5351594  -0.1453428
  -0.0454191  -0.3603896   0.1033544   0.2612059  -1.2370362  -0.4443747
  -0.2341018   0.0228388  -0.0326944   0.2642394   0.1209861   0.3078477
  -0.0146206   0.0215823  -0.2529061  -0.1299848   0.0734684  -0.1243215
   0.0713075   0.1509453  -0.2475624  -0.5414901   0.2368328   0.2800997
   0.0498212  -0.1276645  -0.2022357   0.9105793   0.0802128  -0.0959476
   0.0195941  -0.1383587   0.2316547   0.1842862  -0.0393107   0.0839794
  -0.8398156  -0.1874635   1.3581788   0.0703361   0.2098212   0.0395827
   0.2534161   0.0926717  -0.0929835  -0.0384948  -0.0239715  -0.0605696
   0.9763086   1.6511339  -0.3309400   0.1207266  -0.2173078   0.2063566
  -0.1995317   0.0692313   0.1558335  -0.2066083  -0.2586822   0.2385962
  -0.5374235  -0.0110976  -1.1091842  -0.0934092  -0.1724791  -0.0338731
  -0.5084432  -0.0027372  -0.2993655   0.4086950   0.0353160   0.6480097
   0.6128203  -0.4452177  -0.1454060  -0.4280362   0.7336597  -0.0639774
   0.1894725   0.2937908  -0.1963830   0.1337611   0.2632678   0.3066026
   0.4659275   0.9042155   0.6377520  -0.4720915  -0.2961172  -0.0038396
  -0.0152112  -0.6697972  -1.0383256   0.0177956   0.0622041   0.1117400
  -0.4251535   0.1257158   0.3624696   0.4526271  -0.0663586   0.5818295
  -0.2581535   0.0414161   0.4455679  -1.0135796  -0.6222711   0.4778303
  -0.0820579  -0.0000680  -0.1113546   0.0879045   0.5982718   0.5737701
  -0.2707224  -0.2259011  -0.0843404  -0.3548705  -0.4281891   0.7054399
  -0.3799219  -0.4751403   0.3867054   0.0988475  -0.0180487  -0.1262801
   0.3980155  -0.3629046   0.2584308   0.3332023   0.4249640  -0.1243066
   0.5260152   0.4445268   0.2769838   0.0062177   0.2167830   0.0586333
   1.6422885   0.2378316  -1.1494409  -0.0030948   0.5251779  -0.0710865
   0.0020662  -0.0526028  -0.9464966  -0.0053768   0.4281897  -0.4053767
  -1.1668981   1.9132595  -1.5097401  -0.0209049  -0.0570473   0.1082682
  -0.0919235   0.3035680   0.0577329   0.3229146   0.1369442   0.1455533
   0.7442245   0.3693266   0.5524896   0.0257158  -0.0781732   0.1955130
   0.4811494  -0.2446842  -0.2170242  -0.3618149  -0.4455775  -0.2610716
  -0.1874631  -0.3223288  -0.1999364  -0.0327745  -1.3346062  -0.2352331
  -1.2269029  -0.4116519  -0.8895752   0.3316410  -0.3814984   0.5918708
  -0.0426182  -0.1782389  -0.4212480  -0.2741877   0.0838969  -0.2095263
  -0.2756113   1.2271895  -0.6876002  -0.2434672  -0.0318020   0.1980599
  -0.3173844  -0.1284483   0.3512752  -0.1849538   0.3366265   0.2143779
   0.2155544   0.5147264  -1.7153373   0.2616770  -0.4950420   0.4523625
  -0.1759381  -0.0063498   0.1910601  -0.0556187  -0.1469238  -0.0680986
   0.2137277  -0.6397383  -0.1305828   0.1331458  -0.5546396  -0.0262760
   0.0986596  -0.2330073  -0.0539641   0.8446326   0.0239707  -0.0715912
  -0.0820045   0.2895761  -0.0640424   0.0834603   0.6611118  -0.7770823
  -0.0304892  -0.2014121   0.2453731   0.2387590   0.1084463   0.2412185
   0.2347761  -0.0051626   0.2082996   0.2647862   0.5939587   0.2980404
  -0.2501240  -0.1625082   0.2935220  -0.2548120   0.0448775   0.5846192
   0.2781185   0.0603043  -0.0460820   0.2571821  -0.0611594  -0.1098304
   1.2341727  -0.1199820  -0.7281434   0.0257782  -0.1234976   0.3670801
   0.1597302  -1.6595503   0.7457464   0.2840839  -0.4327869   0.3696757
   0.0366631  -0.0035370   0.0521668  -0.0552024   0.0770784   0.2032816
  -0.1416561   0.1987251   0.0177776  -0.5348294   0.1375723  -0.2095627
  -1.1275084  -0.0157109  -0.4868221  -0.0413469  -0.2184258  -0.3551021
  -0.1576205  -0.0974924  -0.0326360   0.2014937  -0.1959865  -0.0547102
  -0.7579358  -0.2130314   0.0945003   0.3633250  -0.0523006  -0.1355209
  -0.6122027   0.3377490   0.9354091  -0.1009105  -0.1113526  -0.1979790
  -0.7457791  -0.6327801  -0.4399071  -0.2744340  -0.2051071   1.4163351
   0.0353328   0.1757355   0.0430726   0.0602101   0.3682710   0.0965523
  -0.1339045   0.2493626   0.7331906   0.1067887  -0.2529665  -0.0232808
  -0.1445813   0.0536722   0.0880942   0.2969074  -0.3090493  -0.2431365
  -0.1019296  -1.6885381  -1.1851158   1.2364379  -0.6629652   0.2092055
   0.0926022   0.1154305   0.1469061   0.2024200   0.0800246  -0.2067060
   0.3148160   0.1786683  -0.0818038  -0.8984181   0.3597490  -0.3904027
  -0.0287575   0.0885145  -0.0978899   0.2410493   0.1472194  -0.1644361
  -0.1589697  -0.0568120  -0.2416169  -0.4621523  -1.0996139   0.4781183
  -0.3905439   0.0817933   0.7574987  -0.1021532   0.2025985   0.2392213
   0.1729916   0.0206882  -0.8507393   0.2186128  -0.1708368   0.0911855
  -0.6391740  -0.4147750   0.4544233   0.5246055   0.2170380   0.8947596
  -0.0182193   0.2800286   0.0324371   0.2378003   0.0454654   0.1433153
  -0.2321379   1.6255529   0.3397480  -0.7341876   0.7028269   0.0437333
  -0.2084453   0.0063703   1.2228738   0.1055471   0.1567769   0.0922897
  -0.0988131   0.0010921   0.2535451  -0.1665886  -0.1295351   0.1103668
   0.9659066  -0.3939955   0.5210269   0.1074265  -0.3224659  -0.0040454
   0.3788478  -1.7441494   0.6963036   0.5746222   0.0789685  -0.0726331
  -0.8328621   0.6244193  -0.6266886   1.4265721  -0.1846199   0.6642117
   0.3000856   0.3005092   0.3670929   1.2933920  -0.0152782   0.7208644
  -0.7949828   0.9177459  -0.1175821  -0.4371459   0.2291219  -0.3410308
  -0.1636692   0.4186472   0.1367076  -1.2288355  -0.1309301  -0.2296252
  -0.1582423  -0.2412392  -0.1404382  -0.6558042  -0.6314172  -0.5031330
  -0.2332488  -0.2960964  -0.0517648   0.1511825  -0.1811248   0.2670963
  -0.2698311   0.2462868  -0.1724203   1.0333462  -0.1088705  -0.3375811
  -0.2834512  -0.0175414  -0.2065704  -0.0610476   0.1365867  -0.1141359
  -0.9571509  -1.1534430  -0.2877003  -0.1343811  -0.2181526   0.0138501
  -0.0843364  -0.2508228  -0.1751396  -0.0096900   0.1120736   0.1167861
   0.0876697  -0.6301416   0.7840418  -0.3869250  -0.3070856   0.0289856
  -0.3808158  -0.0564638  -0.1803832   0.0150206   0.3052601   0.0427200
   0.0665894  -0.6163038  -1.6633464  -0.0020763   0.1073085  -1.0496065
  -0.1885861  -0.1244895  -0.2839679   0.3100559  -1.8570129   1.0820088
  -0.1950074  -0.1047101   0.4466814   0.1516409   0.1659764   0.1135056
  -0.1662986   0.0427754  -0.0630136  -0.1639334  -0.0868744  -0.0413060
  -0.0800111   0.0647935   0.3974273  -0.4162944  -0.1225017   0.0577302
   0.3237625  -0.3270937   0.0669641   0.5087422  -0.1846990   1.4050937
   0.2796042   0.0853354  -0.2614185  -0.1819709  -0.1358545  -0.5319839
   0.1919981  -0.0127145  -0.0605648  -0.6596733   0.3845284  -0.1931196
   0.2415073   0.2475770  -0.1183674  -0.2510996  -0.7279916   0.3742855
   0.1437765  -0.4031469   0.2696787  -1.1480188  -0.3364855   0.3575900
  -0.0784182  -0.0530248   0.2910040   0.0755050   0.4202893  -0.1900709
   0.2247342  -0.1286596  -0.1003579  -0.3118163  -0.0272898  -0.1035361
   0.1461338   0.2167415  -0.0480505  -0.4917631  -0.5439354   0.5177282
  -0.2434596  -0.0347342   0.3565968  -0.3397833   0.6121122  -0.0362013
   0.0105597   0.0086739   0.3136333   0.8153104  -0.2035088   0.3895530
   0.2657400  -0.8378845  -0.1435190  -0.2855666   0.0110610  -0.3154786
   0.2296941   0.2515445   0.0232280   0.1248383   0.1183245  -0.1067085
   0.1330244   0.2143955  -0.1217517   0.0625239  -0.1928631   0.4294410
  -0.2401632  -0.2813305   0.1319625   0.0748598   0.7778233   0.1582157
  -0.1632905  -0.2390150   0.4102870   0.2765905  -0.3691837   0.6792935
  -0.1798687  -0.3153488  -0.3033538  -0.4819660   0.6757932   0.3544148
  -0.3121894   0.2411935  -0.1118141   0.6341128  -0.6590772  -0.2706097
  -1.7585777  -0.2741447  -0.1883156  -0.3294360   0.2469249  -0.1281224
  -0.3043961  -0.1205936   0.1806114  -0.2533166  -0.1438633   0.2430567
  -0.3671418   0.5616077   0.5984137   0.1160996  -0.2406377  -0.0333167
  -0.8948884   0.4679578   1.1569424   0.1987995  -0.4004645  -0.0361619
   0.2821701   0.0666346  -0.6604817  -0.3187712  -0.5478866   0.1468912
  -0.3354613   0.2814497  -0.1754184   0.0370473  -0.3319474   0.1186796
  -0.1942989   0.0205206  -0.0906262  -0.8296428  -0.3867091   0.5668299
  -0.9150470   0.0931862  -0.1935353   0.0579731  -0.3191108  -0.0665907
  -0.2110473   0.7305073  -1.4026474   0.7526557   0.0822446  -0.2406585
   0.0002028  -0.1322273  -0.1335801  -0.3602178  -0.3975685   0.3882619
   0.5084779   0.2881944  -0.2908998  -0.0988284   0.0212965  -0.1436592
   0.0651689  -0.2651266  -0.6310020  -0.1914195  -0.6732892   0.2822585
  -0.1829111  -0.1066015   0.1662643  -0.3241953  -0.0798119   0.3193671
  -0.2759970   0.6946030   0.0482128  -0.0965943   0.1120724   0.1154540
  -0.7845061  -0.0936324  -0.0614584  -0.4305413  -0.0266169   0.0652709
   1.1628293   1.3943591  -0.1719287   1.7860530  -0.8708630  -0.4385971
  -0.1262075   0.1180716  -0.0339218   0.0599716  -0.5747594   0.8789549
   0.7303699  -0.5142990  -0.1477386   0.0131828   0.1236153  -0.2763756
   0.0180680   0.1317165  -0.0046739  -0.1758803   0.0920681   0.1696133
  -0.1180245   0.4576393  -0.3086271  -0.6573104   0.7891884  -0.1905753
   0.3147855  -0.0932435   0.0106716  -0.3757830   0.0648337   0.1924165
  -0.3472990   0.0527530   0.1107407   0.2032132   0.3593359   0.4058873
   0.3510162  -0.0188132  -0.3828499   0.2518570  -1.1950348  -0.7868873
   0.0408141  -0.0707850  -0.0729565   0.0356063  -0.4638005  -0.1822777
   0.7750170  -0.9329343  -1.0834396   0.2751536   0.3088140  -0.2540670
   1.3819929  -0.8377007  -0.7496143  -0.2208938   0.0528558  -0.0543288
   0.0907523  -0.2478491  -0.4403842  -0.1380436   0.4753428   0.1574680
   1.5024217  -0.8440282  -0.7531752  -0.1302673  -0.1429623   0.1848323
  -0.6618722   0.2352697  -0.2873267   0.0591564   1.1023836  -0.7900870
  -0.0400780  -0.5893228  -0.6066895  -0.0595438   0.4111811  -0.3693594
  -0.1607548   0.0083606  -0.0887680  -0.2051259  -0.1391773   0.1639375
  -0.0910789  -0.1768601   0.2775516   0.1529290  -0.0203864  -0.1695088
   0.7281847  -0.5664001  -2.1418181  -0.2568080   0.0641437   0.2009463
  -0.5092067   0.2086293  -0.7927018  -0.0764042   0.6851743  -0.1171493
  -0.0726034   0.2207326  -0.1787349  -0.3478017  -0.0133385   0.5941690
  -0.2927916  -0.0141793   0.3831410   0.1591808  -0.0161687   0.0219131
  -0.0539282   0.4040271  -0.2437319  -0.4501458   0.0692522  -1.2322313
  -0.1464030   0.3331534  -0.2156887   0.4804922   1.6321136  -0.7784402
   0.1167393  -0.1069578   0.0036982   0.2759030   0.9234151   1.4225290
   1.2468717   0.1770928   0.1095232  -0.1664591   0.0851413   0.0974839
  -0.7364578  -0.9205907   0.8096006   1.1074117   0.3236897  -0.1453638
  -0.2768084  -0.1056826   0.0991237   0.1999394   0.0421928  -0.1073300
  -0.0994407   0.1002072   0.1332156  -0.0682908   0.0608690   0.1222326
  -0.5842570   0.5014022   0.0334227  -0.0451507  -0.5125430  -0.0578795
  -0.1702057   0.0073463   0.1847142  -0.1929154  -0.0179005  -0.0572669
  -0.2369564  -0.6164680   0.1652424  -0.1943460   0.1468205   0.1356799
  -1.1054732  -0.2006145   0.4317812   0.2921802   0.2567784   0.0289651
  -0.3967310   1.1164835   0.4615013   0.7573304  -0.5727614   0.4887274
   0.2215463  -0.2687102   0.8596284   0.3951364   0.0661433  -0.1325002
   0.3144178   0.1899217  -0.4246286   0.1961413   0.1724808  -0.0827527
  -0.6683207  -1.1573642  -1.1856046  -0.0048472   0.0404726   0.0409337
   0.4018505  -1.3606615  -0.5654408  -0.1739979  -0.0345168  -0.1751029
  -0.3722154   0.8601640   0.2124029   0.0825006  -0.2629019  -0.0288786
  -0.0373701   0.1035774  -0.0091214  -0.2252886   1.0578715   0.9412977
  -0.0048470  -0.0642420  -0.0731298   0.2044552  -0.0995891   0.0397835
  -0.1878033  -0.2985423   0.0600512  -0.1036030   0.2728694  -1.8216123
  -0.2812323   0.1624567  -0.3248366   0.5110902  -1.0143926  -0.1809846
   0.2224887  -0.1644411  -0.1247191   0.6716588   0.2838982  -0.3473926
   0.0231117   0.2841819  -0.1977705   0.0717095   0.2075272  -0.1159105
  -0.5563884  -0.2446167   0.0034078   0.2628516  -0.2196199   0.1308515
  -0.3583592   0.1844661   0.1843140   0.4907251   0.1835823   0.1112065
  -0.0015024  -0.8046182  -0.2184616   0.2656420   0.3125772   0.0034344
  -0.4011868  -0.4843053   1.1396337   0.1913109  -0.3746471  -0.1833114
  -0.0321890  -0.2228069  -0.1781046   0.4113416   0.1787771  -0.1593059
  -0.7587889  -0.1838223   0.2341232   0.0421128   0.0603221   0.0637497
  -0.1837722   0.8379166  -0.0658684  -1.1197451   0.3041730   0.0342944
   0.0096620   0.0990291   0.0698278  -0.1664422  -0.0308820   0.1726083
   0.2931347  -0.0343833  -0.0104965
