# Supplementary material for: Accelerated flexible protein-ligand docking using Hamiltonian replica exchange with a repulsive biasing potential
Source: PLoS One. 2017 Feb 16;12(2):e0172072. doi: 10.1371/journal.pone.0172072 (PMC5313199; doi:10.1371/journal.pone.0172072)
Supplement: S1 File — (ZIP) [file pone.0172072.s001.zip › BPREMD_example/setup/comp_sasa.pdb]

ATOM      1  N   THR     1      -9.491  -7.960   4.659  1.00 10.00
ATOM      2  H1  THR     1      -8.677  -7.411   4.898  1.00  0.00
ATOM      3  H2  THR     1      -9.696  -7.827   3.679  1.00  0.00
ATOM      4  H3  THR     1      -9.374  -8.893   5.029  1.00  0.00
ATOM      5  CA  THR     1     -10.636  -7.405   5.370  1.00 10.00
ATOM      6  HA  THR     1     -11.394  -7.063   4.665  1.00  0.00
ATOM      7  CB  THR     1     -11.272  -8.446   6.309  1.00 10.00
ATOM      8  HB  THR     1     -10.738  -8.435   7.259  1.00  0.00
ATOM      9  CG2 THR     1     -12.741  -8.131   6.550  1.00 10.00
ATOM     10 HG21 THR     1     -13.276  -8.142   5.600  1.00  0.00
ATOM     11 HG22 THR     1     -13.169  -8.880   7.216  1.00  0.00
ATOM     12 HG23 THR     1     -12.832  -7.145   7.006  1.00  0.00
ATOM     13  OG1 THR     1     -11.147  -9.756   5.746  1.00 10.00
ATOM     14  HG1 THR     1     -11.546 -10.398   6.338  1.00  0.00
ATOM     15  C   THR     1     -10.237  -6.179   6.183  1.00  0.00
ATOM     16  O   THR     1     -11.014  -5.234   6.319  1.00  0.00
ATOM     17  N   GLN     2      -9.022  -6.202   6.723  1.00  0.00
ATOM     18  H   GLN     2      -8.433  -7.015   6.611  1.00  0.00
ATOM     19  CA  GLN     2      -8.521  -5.091   7.523  1.00  0.00
ATOM     20  HA  GLN     2      -9.293  -4.754   8.215  1.00  0.00
ATOM     21  CB  GLN     2      -7.298  -5.529   8.331  1.00 10.00
ATOM     22  HB2 GLN     2      -7.566  -6.444   8.859  1.00  0.00
ATOM     23  HB3 GLN     2      -6.497  -5.740   7.623  1.00  0.00
ATOM     24  CG  GLN     2      -6.827  -4.486   9.333  1.00 10.00
ATOM     25  HG2 GLN     2      -5.794  -4.704   9.605  1.00  0.00
ATOM     26  HG3 GLN     2      -6.880  -3.502   8.866  1.00  0.00
ATOM     27  CD  GLN     2      -7.667  -4.469  10.596  1.00  0.00
ATOM     28  OE1 GLN     2      -7.738  -5.461  11.321  1.00 10.00
ATOM     29  NE2 GLN     2      -8.309  -3.337  10.863  1.00 10.00
ATOM     30 HE21 GLN     2      -8.883  -3.269  11.691  1.00  0.00
ATOM     31 HE22 GLN     2      -8.220  -2.550  10.237  1.00  0.00
ATOM     32  C   GLN     2      -8.163  -3.902   6.639  1.00  0.00
ATOM     33  O   GLN     2      -8.339  -2.749   7.033  1.00  0.00
ATOM     34  N   GLN     3      -7.657  -4.189   5.444  1.00  0.00
ATOM     35  H   GLN     3      -7.501  -5.151   5.179  1.00  0.00
ATOM     36  CA  GLN     3      -7.272  -3.143   4.505  1.00  0.00
ATOM     37  HA  GLN     3      -6.495  -2.518   4.945  1.00  0.00
ATOM     38  CB  GLN     3      -6.731  -3.759   3.215  1.00 10.00
ATOM     39  HB2 GLN     3      -7.439  -4.525   2.898  1.00  0.00
ATOM     40  HB3 GLN     3      -6.694  -2.967   2.467  1.00  0.00
ATOM     41  CG  GLN     3      -5.350  -4.377   3.367  1.00 10.00
ATOM     42  HG2 GLN     3      -5.387  -5.132   4.153  1.00  0.00
ATOM     43  HG3 GLN     3      -5.074  -4.848   2.424  1.00  0.00
ATOM     44  CD  GLN     3      -4.290  -3.355   3.726  1.00 10.00
ATOM     45  OE1 GLN     3      -4.147  -2.973   4.887  1.00 10.00
ATOM     46  NE2 GLN     3      -3.537  -2.908   2.727  1.00 10.00
ATOM     47 HE21 GLN     3      -2.815  -2.226   2.909  1.00  0.00
ATOM     48 HE22 GLN     3      -3.690  -3.253   1.790  1.00  0.00
ATOM     49  C   GLN     3      -8.455  -2.232   4.191  1.00  0.00
ATOM     50  O   GLN     3      -8.356  -1.010   4.301  1.00  0.00
ATOM     51  N   VAL     4      -9.572  -2.835   3.798  1.00  0.00
ATOM     52  H   VAL     4      -9.595  -3.840   3.696  1.00  0.00
ATOM     53  CA  VAL     4     -10.773  -2.079   3.468  1.00  0.00
ATOM     54  HA  VAL     4     -10.585  -1.338   2.691  1.00  0.00
ATOM     55  CB  VAL     4     -11.910  -3.006   2.999  1.00  0.00
ATOM     56  HB  VAL     4     -12.080  -3.769   3.758  1.00  0.00
ATOM     57  CG1 VAL     4     -13.190  -2.215   2.781  1.00 10.00
ATOM     58 HG11 VAL     4     -13.021  -1.452   2.021  1.00  0.00
ATOM     59 HG12 VAL     4     -13.981  -2.887   2.450  1.00  0.00
ATOM     60 HG13 VAL     4     -13.486  -1.738   3.715  1.00  0.00
ATOM     61  CG2 VAL     4     -11.506  -3.744   1.731  1.00 10.00
ATOM     62 HG21 VAL     4     -10.618  -4.344   1.927  1.00  0.00
ATOM     63 HG22 VAL     4     -12.321  -4.395   1.413  1.00  0.00
ATOM     64 HG23 VAL     4     -11.290  -3.022   0.943  1.00  0.00
ATOM     65  C   VAL     4     -11.257  -1.266   4.664  1.00  0.00
ATOM     66  O   VAL     4     -11.647  -0.106   4.523  1.00  0.00
ATOM     67  N   LEU     5     -11.227  -1.881   5.841  1.00  0.00
ATOM     68  H   LEU     5     -10.925  -2.843   5.902  1.00  0.00
ATOM     69  CA  LEU     5     -11.663  -1.215   7.063  1.00  0.00
ATOM     70  HA  LEU     5     -12.713  -0.934   6.978  1.00  0.00
ATOM     71  CB  LEU     5     -11.502  -2.150   8.263  1.00  0.00
ATOM     72  HB2 LEU     5     -10.626  -2.749   8.015  1.00  0.00
ATOM     73  HB3 LEU     5     -11.289  -1.543   9.143  1.00  0.00
ATOM     74  CG  LEU     5     -12.685  -3.074   8.556  1.00  0.00
ATOM     75  HG  LEU     5     -13.049  -3.492   7.618  1.00  0.00
ATOM     76  CD1 LEU     5     -12.262  -4.203   9.483  1.00 10.00
ATOM     77 HD11 LEU     5     -11.898  -3.786  10.422  1.00  0.00
ATOM     78 HD12 LEU     5     -13.116  -4.851   9.681  1.00  0.00
ATOM     79 HD13 LEU     5     -11.468  -4.783   9.012  1.00  0.00
ATOM     80  CD2 LEU     5     -13.838  -2.288   9.161  1.00 10.00
ATOM     81 HD21 LEU     5     -14.158  -1.515   8.462  1.00  0.00
ATOM     82 HD22 LEU     5     -14.671  -2.961   9.363  1.00  0.00
ATOM     83 HD23 LEU     5     -13.513  -1.824  10.092  1.00  0.00
ATOM     84  C   LEU     5     -10.871   0.068   7.295  1.00  0.00
ATOM     85  O   LEU     5     -11.434   1.101   7.661  1.00 10.00
ATOM     86  N   ASP     6      -9.562  -0.003   7.077  1.00  0.00
ATOM     87  H   ASP     6      -9.141  -0.881   6.808  1.00  0.00
ATOM     88  CA  ASP     6      -8.693   1.154   7.259  1.00  0.00
ATOM     89  HA  ASP     6      -8.948   1.668   8.186  1.00  0.00
ATOM     90  CB  ASP     6      -7.230   0.712   7.332  1.00 10.00
ATOM     91  HB2 ASP     6      -7.198  -0.273   7.797  1.00  0.00
ATOM     92  HB3 ASP     6      -6.847   0.645   6.314  1.00  0.00
ATOM     93  CG  ASP     6      -6.374   1.675   8.131  1.00 10.00
ATOM     94  OD1 ASP     6      -6.297   2.860   7.746  1.00 10.00
ATOM     95  OD2 ASP     6      -5.781   1.243   9.142  1.00 10.00
ATOM     96  C   ASP     6      -8.878   2.156   6.125  1.00  0.00
ATOM     97  O   ASP     6      -8.777   3.366   6.331  1.00  0.00
ATOM     98  N   TRP     7      -9.148   1.646   4.930  1.00  0.00
ATOM     99  H   TRP     7      -9.189   0.645   4.804  1.00  0.00
ATOM    100  CA  TRP     7      -9.347   2.499   3.763  1.00 10.00
ATOM    101  HA  TRP     7      -8.445   3.079   3.569  1.00  0.00
ATOM    102  CB  TRP     7      -9.655   1.646   2.530  1.00  0.00
ATOM    103  HB2 TRP     7      -9.124   0.696   2.588  1.00  0.00
ATOM    104  HB3 TRP     7     -10.726   1.459   2.454  1.00  0.00
ATOM    105  CG  TRP     7      -9.240   2.291   1.242  1.00  0.00
ATOM    106  CD1 TRP     7      -8.049   2.131   0.593  1.00 10.00
ATOM    107  HD1 TRP     7      -7.320   1.464   1.053  1.00  0.00
ATOM    108  NE1 TRP     7      -8.035   2.886  -0.556  1.00 10.00
ATOM    109  HE1 TRP     7      -7.270   2.942  -1.213  1.00  0.00
ATOM    110  CE2 TRP     7      -9.229   3.551  -0.666  1.00  0.00
ATOM    111  CZ2 TRP     7      -9.682   4.426  -1.649  1.00 10.00
ATOM    112  HZ2 TRP     7      -9.022   4.653  -2.486  1.00  0.00
ATOM    113  CH2 TRP     7     -10.938   4.950  -1.501  1.00 10.00
ATOM    114  HH2 TRP     7     -11.328   5.637  -2.252  1.00  0.00
ATOM    115  CZ3 TRP     7     -11.739   4.621  -0.400  1.00 10.00
ATOM    116  HZ3 TRP     7     -12.737   5.045  -0.288  1.00  0.00
ATOM    117  CE3 TRP     7     -11.291   3.751   0.576  1.00  0.00
ATOM    118  HE3 TRP     7     -11.956   3.526   1.410  1.00  0.00
ATOM    119  CD2 TRP     7     -10.013   3.200   0.451  1.00  0.00
ATOM    120  C   TRP     7     -10.475   3.495   4.002  1.00  0.00
ATOM    121  O   TRP     7     -10.271   4.707   3.930  1.00  0.00
ATOM    122  N   PHE     8     -11.666   2.978   4.287  1.00  0.00
ATOM    123  H   PHE     8     -11.791   1.976   4.306  1.00  0.00
ATOM    124  CA  PHE     8     -12.827   3.825   4.536  1.00  0.00
ATOM    125  HA  PHE     8     -12.968   4.516   3.705  1.00  0.00
ATOM    126  CB  PHE     8     -14.087   2.968   4.679  1.00 10.00
ATOM    127  HB2 PHE     8     -13.884   2.104   5.312  1.00  0.00
ATOM    128  HB3 PHE     8     -14.896   3.555   5.115  1.00  0.00
ATOM    129  CG  PHE     8     -14.600   2.433   3.372  1.00  0.00
ATOM    130  CD1 PHE     8     -13.990   1.346   2.766  1.00  0.00
ATOM    131  HD1 PHE     8     -13.130   0.881   3.248  1.00  0.00
ATOM    132  CE1 PHE     8     -14.460   0.851   1.564  1.00 10.00
ATOM    133  HE1 PHE     8     -13.973  -0.006   1.098  1.00  0.00
ATOM    134  CZ  PHE     8     -15.548   1.443   0.953  1.00 10.00
ATOM    135  HZ  PHE     8     -15.921   1.057   0.004  1.00  0.00
ATOM    136  CE2 PHE     8     -16.164   2.527   1.548  1.00 10.00
ATOM    137  HE2 PHE     8     -17.024   2.995   1.069  1.00  0.00
ATOM    138  CD2 PHE     8     -15.690   3.018   2.750  1.00 10.00
ATOM    139  HD2 PHE     8     -16.175   3.874   3.218  1.00  0.00
ATOM    140  C   PHE     8     -12.626   4.667   5.793  1.00  0.00
ATOM    141  O   PHE     8     -12.809   5.884   5.771  1.00  0.00
ATOM    142  N   ASP     9     -12.250   4.010   6.884  1.00  0.00
ATOM    143  H   ASP     9     -12.145   3.006   6.859  1.00  0.00
ATOM    144  CA  ASP     9     -12.023   4.698   8.150  1.00  0.00
ATOM    145  HA  ASP     9     -12.972   5.044   8.559  1.00  0.00
ATOM    146  CB  ASP     9     -11.372   3.752   9.159  1.00  0.00
ATOM    147  HB2 ASP     9     -11.841   2.774   9.054  1.00  0.00
ATOM    148  HB3 ASP     9     -10.313   3.674   8.913  1.00  0.00
ATOM    149  CG  ASP     9     -11.525   4.235  10.588  1.00 10.00
ATOM    150  OD1 ASP     9     -12.665   4.227  11.097  1.00 10.00
ATOM    151  OD2 ASP     9     -10.505   4.621  11.196  1.00 10.00
ATOM    152  C   ASP     9     -11.146   5.931   7.950  1.00  0.00
ATOM    153  O   ASP     9     -11.414   6.993   8.510  1.00 10.00
ATOM    154  N   SER    10     -10.097   5.780   7.148  1.00  0.00
ATOM    155  H   SER    10      -9.903   4.880   6.733  1.00  0.00
ATOM    156  CA  SER    10      -9.178   6.879   6.877  1.00 10.00
ATOM    157  HA  SER    10      -8.874   7.348   7.813  1.00  0.00
ATOM    158  CB  SER    10      -7.928   6.362   6.161  1.00 10.00
ATOM    159  HB2 SER    10      -7.494   5.557   6.753  1.00  0.00
ATOM    160  HB3 SER    10      -8.219   5.977   5.184  1.00  0.00
ATOM    161  OG  SER    10      -6.972   7.395   5.996  1.00 10.00
ATOM    162  HG  SER    10      -6.199   7.047   5.546  1.00  0.00
ATOM    163  C   SER    10      -9.852   7.956   6.032  1.00  0.00
ATOM    164  O   SER    10      -9.587   9.147   6.198  1.00 10.00
ATOM    165  N   ARG    11     -10.726   7.528   5.127  1.00  0.00
ATOM    166  H   ARG    11     -10.890   6.538   5.009  1.00  0.00
ATOM    167  CA  ARG    11     -11.438   8.455   4.255  1.00  0.00
ATOM    168  HA  ARG    11     -10.730   9.131   3.775  1.00  0.00
ATOM    169  CB  ARG    11     -12.194   7.688   3.169  1.00 10.00
ATOM    170  HB2 ARG    11     -12.736   6.878   3.658  1.00  0.00
ATOM    171  HB3 ARG    11     -12.905   8.379   2.717  1.00  0.00
ATOM    172  CG  ARG    11     -11.290   7.113   2.090  1.00  0.00
ATOM    173  HG2 ARG    11     -10.457   6.602   2.574  1.00  0.00
ATOM    174  HG3 ARG    11     -11.865   6.396   1.504  1.00  0.00
ATOM    175  CD  ARG    11     -10.753   8.201   1.173  1.00 10.00
ATOM    176  HD2 ARG    11     -11.577   8.613   0.591  1.00  0.00
ATOM    177  HD3 ARG    11     -10.308   8.989   1.780  1.00  0.00
ATOM    178  NE  ARG    11      -9.740   7.690   0.253  1.00 10.00
ATOM    179  HE  ARG    11      -9.444   6.731   0.361  1.00  0.00
ATOM    180  CZ  ARG    11      -9.194   8.417  -0.715  1.00 10.00
ATOM    181  NH1 ARG    11      -9.560   9.680  -0.887  1.00 10.00
ATOM    182 HH11 ARG    11     -10.256  10.088  -0.279  1.00  0.00
ATOM    183 HH12 ARG    11      -9.141  10.228  -1.625  1.00  0.00
ATOM    184  NH2 ARG    11      -8.277   7.883  -1.512  1.00 10.00
ATOM    185 HH21 ARG    11      -7.996   6.922  -1.380  1.00  0.00
ATOM    186 HH22 ARG    11      -7.865   8.440  -2.247  1.00  0.00
ATOM    187  C   ARG    11     -12.412   9.315   5.056  1.00  0.00
ATOM    188  O   ARG    11     -12.495  10.528   4.856  1.00 10.00
ATOM    189  N   LEU    12     -13.147   8.680   5.962  1.00  0.00
ATOM    190  H   LEU    12     -13.065   7.679   6.069  1.00  0.00
ATOM    191  CA  LEU    12     -14.116   9.387   6.792  1.00  0.00
ATOM    192  HA  LEU    12     -14.987   9.660   6.196  1.00  0.00
ATOM    193  CB  LEU    12     -14.575   8.494   7.947  1.00 10.00
ATOM    194  HB2 LEU    12     -13.650   8.065   8.331  1.00  0.00
ATOM    195  HB3 LEU    12     -15.026   9.128   8.711  1.00  0.00
ATOM    196  CG  LEU    12     -15.545   7.369   7.581  1.00  0.00
ATOM    197  HG  LEU    12     -15.286   6.985   6.594  1.00  0.00
ATOM    198  CD1 LEU    12     -15.465   6.243   8.600  1.00 10.00
ATOM    199 HD11 LEU    12     -15.724   6.626   9.587  1.00  0.00
ATOM    200 HD12 LEU    12     -16.162   5.452   8.323  1.00  0.00
ATOM    201 HD13 LEU    12     -14.451   5.843   8.621  1.00  0.00
ATOM    202  CD2 LEU    12     -16.966   7.901   7.481  1.00 10.00
ATOM    203 HD21 LEU    12     -17.013   8.672   6.712  1.00  0.00
ATOM    204 HD22 LEU    12     -17.642   7.087   7.220  1.00  0.00
ATOM    205 HD23 LEU    12     -17.264   8.326   8.439  1.00  0.00
ATOM    206  C   LEU    12     -13.523  10.680   7.339  1.00  0.00
ATOM    207  O   LEU    12     -12.308  10.830   7.467  1.00 10.00
ATOM    208  OXT LEU    12     -14.254  11.613   7.664  1.00 10.00
TER 
ATOM    209  N   PRO    13      -2.844  -4.206  -6.071  1.00 10.00
ATOM    210  H2  PRO    13      -2.785  -3.473  -6.763  1.00  0.00
ATOM    211  H3  PRO    13      -2.508  -5.133  -6.287  1.00  0.00
ATOM    212  CD  PRO    13      -2.095  -3.820  -4.863  1.00 10.00
ATOM    213  HD2 PRO    13      -1.397  -3.020  -5.110  1.00  0.00
ATOM    214  HD3 PRO    13      -1.542  -4.682  -4.489  1.00  0.00
ATOM    215  CG  PRO    13      -3.172  -3.374  -3.914  1.00 10.00
ATOM    216  HG2 PRO    13      -3.310  -2.296  -4.001  1.00  0.00
ATOM    217  HG3 PRO    13      -2.882  -3.622  -2.893  1.00  0.00
ATOM    218  CB  PRO    13      -4.402  -4.113  -4.312  1.00  0.00
ATOM    219  HB2 PRO    13      -5.275  -3.508  -4.066  1.00  0.00
ATOM    220  HB3 PRO    13      -4.496  -5.093  -3.844  1.00  0.00
ATOM    221  CA  PRO    13      -4.288  -4.268  -5.831  1.00 10.00
ATOM    222  HA  PRO    13      -4.649  -5.232  -6.189  1.00  0.00
ATOM    223  C   PRO    13      -5.042  -3.149  -6.539  1.00  0.00
ATOM    224  O   PRO    13      -4.438  -2.203  -7.045  1.00 10.00
ATOM    225  N   ASP    14      -6.366  -3.260  -6.570  1.00  0.00
ATOM    226  H   ASP    14      -6.815  -4.070  -6.167  1.00  0.00
ATOM    227  CA  ASP    14      -7.202  -2.256  -7.215  1.00  0.00
ATOM    228  HA  ASP    14      -6.576  -1.530  -7.734  1.00  0.00
ATOM    229  CB  ASP    14      -8.133  -2.915  -8.234  1.00 10.00
ATOM    230  HB2 ASP    14      -7.566  -3.685  -8.756  1.00  0.00
ATOM    231  HB3 ASP    14      -8.957  -3.377  -7.690  1.00  0.00
ATOM    232  CG  ASP    14      -8.685  -1.924  -9.241  1.00 10.00
ATOM    233  OD1 ASP    14      -7.995  -0.924  -9.527  1.00 10.00
ATOM    234  OD2 ASP    14      -9.808  -2.147  -9.741  1.00 10.00
ATOM    235  C   ASP    14      -8.022  -1.487  -6.183  1.00  0.00
ATOM    236  O   ASP    14      -8.875  -2.058  -5.503  1.00  0.00
ATOM    237  N   ILE    15      -7.755  -0.190  -6.071  1.00  0.00
ATOM    238  H   ILE    15      -7.024   0.227  -6.630  1.00  0.00
ATOM    239  CA  ILE    15      -8.468   0.657  -5.122  1.00  0.00
ATOM    240  HA  ILE    15      -8.851   0.064  -4.291  1.00  0.00
ATOM    241  CB  ILE    15      -7.562   1.777  -4.578  1.00  0.00
ATOM    242  HB  ILE    15      -7.534   2.594  -5.299  1.00  0.00
ATOM    243  CG2 ILE    15      -8.096   2.292  -3.249  1.00 10.00
ATOM    244 HG21 ILE    15      -8.124   1.476  -2.527  1.00  0.00
ATOM    245 HG22 ILE    15      -7.445   3.083  -2.877  1.00  0.00
ATOM    246 HG23 ILE    15      -9.102   2.686  -3.389  1.00  0.00
ATOM    247  CG1 ILE    15      -6.126   1.273  -4.423  1.00 10.00
ATOM    248 HG12 ILE    15      -5.742   1.068  -5.422  1.00  0.00
ATOM    249 HG13 ILE    15      -5.545   2.076  -3.969  1.00  0.00
ATOM    250  CD1 ILE    15      -6.012   0.026  -3.574  1.00 10.00
ATOM    251 HD11 ILE    15      -6.592  -0.777  -4.028  1.00  0.00
ATOM    252 HD12 ILE    15      -4.966  -0.274  -3.507  1.00  0.00
ATOM    253 HD13 ILE    15      -6.395   0.230  -2.574  1.00  0.00
ATOM    254  C   ILE    15      -9.702   1.281  -5.762  1.00  0.00
ATOM    255  O   ILE    15     -10.549   1.849  -5.073  1.00  0.00
ATOM    256  N   GLN    16      -9.798   1.170  -7.082  1.00  0.00
ATOM    257  H   GLN    16      -9.061   0.722  -7.607  1.00  0.00
ATOM    258  CA  GLN    16     -10.932   1.723  -7.815  1.00  0.00
ATOM    259  HA  GLN    16     -10.919   2.811  -7.753  1.00  0.00
ATOM    260  CB  GLN    16     -10.861   1.316  -9.288  1.00  0.00
ATOM    261  HB2 GLN    16     -10.336   0.362  -9.338  1.00  0.00
ATOM    262  HB3 GLN    16     -11.884   1.186  -9.640  1.00  0.00
ATOM    263  CG  GLN    16     -10.148   2.333 -10.167  1.00 10.00
ATOM    264  HG2 GLN    16     -10.451   3.334  -9.860  1.00  0.00
ATOM    265  HG3 GLN    16      -9.072   2.221 -10.030  1.00  0.00
ATOM    266  CD  GLN    16     -10.469   2.159 -11.638  1.00 10.00
ATOM    267  OE1 GLN    16     -11.616   1.908 -12.010  1.00 10.00
ATOM    268  NE2 GLN    16      -9.455   2.292 -12.484  1.00 10.00
ATOM    269 HE21 GLN    16      -9.612   2.186 -13.476  1.00  0.00
ATOM    270 HE22 GLN    16      -8.531   2.498 -12.132  1.00  0.00
ATOM    271  C   GLN    16     -12.251   1.257  -7.210  1.00  0.00
ATOM    272  O   GLN    16     -13.179   2.040  -7.004  1.00  0.00
ATOM    273  N   PRO    17     -12.340  -0.049  -6.916  1.00  0.00
ATOM    274  CD  PRO    17     -11.273  -1.040  -7.133  1.00  0.00
ATOM    275  HD2 PRO    17     -10.424  -0.797  -6.493  1.00  0.00
ATOM    276  HD3 PRO    17     -10.962  -1.007  -8.177  1.00  0.00
ATOM    277  CG  PRO    17     -11.913  -2.344  -6.769  1.00 10.00
ATOM    278  HG2 PRO    17     -11.178  -2.972  -6.265  1.00  0.00
ATOM    279  HG3 PRO    17     -12.251  -2.840  -7.679  1.00  0.00
ATOM    280  CB  PRO    17     -13.064  -2.030  -5.876  1.00  0.00
ATOM    281  HB2 PRO    17     -12.711  -1.981  -4.846  1.00  0.00
ATOM    282  HB3 PRO    17     -13.882  -2.747  -5.946  1.00  0.00
ATOM    283  CA  PRO    17     -13.541  -0.649  -6.329  1.00 10.00
ATOM    284  HA  PRO    17     -14.308  -0.696  -7.102  1.00  0.00
ATOM    285  C   PRO    17     -14.067   0.149  -5.140  1.00  0.00
ATOM    286  O   PRO    17     -15.257   0.454  -5.060  1.00 10.00
ATOM    287  N   LEU    18     -13.172   0.487  -4.218  1.00  0.00
ATOM    288  H   LEU    18     -12.212   0.188  -4.313  1.00  0.00
ATOM    289  CA  LEU    18     -13.544   1.250  -3.033  1.00  0.00
ATOM    290  HA  LEU    18     -14.505   0.901  -2.654  1.00  0.00
ATOM    291  CB  LEU    18     -12.493   1.074  -1.936  1.00 10.00
ATOM    292  HB2 LEU    18     -11.675   1.723  -2.248  1.00  0.00
ATOM    293  HB3 LEU    18     -12.912   1.443  -1.000  1.00  0.00
ATOM    294  CG  LEU    18     -11.967  -0.348  -1.733  1.00  0.00
ATOM    295  HG  LEU    18     -11.975  -0.869  -2.691  1.00  0.00
ATOM    296  CD1 LEU    18     -10.549  -0.320  -1.184  1.00 10.00
ATOM    297 HD11 LEU    18     -10.540   0.200  -0.226  1.00  0.00
ATOM    298 HD12 LEU    18     -10.192  -1.341  -1.046  1.00  0.00
ATOM    299 HD13 LEU    18      -9.897   0.201  -1.886  1.00  0.00
ATOM    300  CD2 LEU    18     -12.886  -1.128  -0.803  1.00 10.00
ATOM    301 HD21 LEU    18     -13.885  -1.179  -1.237  1.00  0.00
ATOM    302 HD22 LEU    18     -12.497  -2.137  -0.670  1.00  0.00
ATOM    303 HD23 LEU    18     -12.935  -0.627   0.164  1.00  0.00
ATOM    304  C   LEU    18     -13.704   2.730  -3.367  1.00  0.00
ATOM    305  O   LEU    18     -14.557   3.415  -2.803  1.00  0.00
ATOM    306  N   GLU    19     -12.878   3.216  -4.287  1.00  0.00
ATOM    307  H   GLU    19     -12.173   2.622  -4.700  1.00  0.00
ATOM    308  CA  GLU    19     -12.929   4.615  -4.696  1.00 10.00
ATOM    309  HA  GLU    19     -12.725   5.259  -3.841  1.00  0.00
ATOM    310  CB  GLU    19     -11.882   4.892  -5.778  1.00 10.00
ATOM    311  HB2 GLU    19     -11.951   4.088  -6.511  1.00  0.00
ATOM    312  HB3 GLU    19     -12.145   5.838  -6.251  1.00  0.00
ATOM    313  CG  GLU    19     -10.462   4.970  -5.245  1.00 10.00
ATOM    314  HG2 GLU    19     -10.511   5.326  -4.216  1.00  0.00
ATOM    315  HG3 GLU    19     -10.042   3.964  -5.261  1.00  0.00
ATOM    316  CD  GLU    19      -9.582   5.899  -6.060  1.00 10.00
ATOM    317  OE1 GLU    19      -9.759   7.130  -5.949  1.00 10.00
ATOM    318  OE2 GLU    19      -8.719   5.394  -6.808  1.00 10.00
ATOM    319  C   GLU    19     -14.318   4.981  -5.212  1.00  0.00
ATOM    320  O   GLU    19     -14.897   5.988  -4.806  1.00 10.00
ATOM    321  N   ARG    20     -14.846   4.155  -6.109  1.00  0.00
ATOM    322  H   ARG    20     -14.319   3.357  -6.433  1.00  0.00
ATOM    323  CA  ARG    20     -16.165   4.391  -6.682  1.00  0.00
ATOM    324  HA  ARG    20     -16.242   5.423  -7.023  1.00  0.00
ATOM    325  CB  ARG    20     -16.400   3.463  -7.876  1.00 10.00
ATOM    326  HB2 ARG    20     -15.953   2.499  -7.632  1.00  0.00
ATOM    327  HB3 ARG    20     -17.478   3.344  -7.989  1.00  0.00
ATOM    328  CG  ARG    20     -15.809   3.981  -9.176  1.00 10.00
ATOM    329  HG2 ARG    20     -15.883   5.068  -9.180  1.00  0.00
ATOM    330  HG3 ARG    20     -14.760   3.689  -9.219  1.00  0.00
ATOM    331  CD  ARG    20     -16.542   3.418 -10.385  1.00 10.00
ATOM    332  HD2 ARG    20     -17.602   3.657 -10.301  1.00  0.00
ATOM    333  HD3 ARG    20     -16.138   3.874 -11.289  1.00  0.00
ATOM    334  NE  ARG    20     -16.396   1.970 -10.486  1.00  0.00
ATOM    335  HE  ARG    20     -15.798   1.506  -9.817  1.00  0.00
ATOM    336  CZ  ARG    20     -17.008   1.233 -11.407  1.00 10.00
ATOM    337  NH1 ARG    20     -17.801   1.806 -12.300  1.00 10.00
ATOM    338 HH11 ARG    20     -17.940   2.806 -12.279  1.00  0.00
ATOM    339 HH12 ARG    20     -18.263   1.240 -12.997  1.00  0.00
ATOM    340  NH2 ARG    20     -16.824  -0.082 -11.436  1.00 10.00
ATOM    341 HH21 ARG    20     -16.218  -0.519 -10.756  1.00  0.00
ATOM    342 HH22 ARG    20     -17.291  -0.639 -12.138  1.00  0.00
ATOM    343  C   ARG    20     -17.257   4.181  -5.638  1.00  0.00
ATOM    344  O   ARG    20     -18.122   5.037  -5.446  1.00  0.00
ATOM    345  N   TYR    21     -17.212   3.037  -4.964  1.00  0.00
ATOM    346  H   TYR    21     -16.500   2.353  -5.177  1.00  0.00
ATOM    347  CA  TYR    21     -18.198   2.712  -3.941  1.00  0.00
ATOM    348  HA  TYR    21     -19.187   2.632  -4.392  1.00  0.00
ATOM    349  CB  TYR    21     -17.854   1.378  -3.276  1.00  0.00
ATOM    350  HB2 TYR    21     -17.778   0.630  -4.066  1.00  0.00
ATOM    351  HB3 TYR    21     -16.884   1.495  -2.793  1.00  0.00
ATOM    352  CG  TYR    21     -18.875   0.930  -2.254  1.00  0.00
ATOM    353  CD1 TYR    21     -20.054   0.307  -2.646  1.00 10.00
ATOM    354  HD1 TYR    21     -20.234   0.143  -3.708  1.00  0.00
ATOM    355  CE1 TYR    21     -20.989  -0.102  -1.716  1.00 10.00
ATOM    356  HE1 TYR    21     -21.911  -0.586  -2.038  1.00  0.00
ATOM    357  CZ  TYR    21     -20.753   0.107  -0.373  1.00  0.00
ATOM    358  OH  TYR    21     -21.681  -0.302   0.557  1.00 10.00
ATOM    359  HH  TYR    21     -22.450  -0.719   0.161  1.00  0.00
ATOM    360  CE2 TYR    21     -19.590   0.722   0.041  1.00  0.00
ATOM    361  HE2 TYR    21     -19.402   0.887   1.102  1.00  0.00
ATOM    362  CD2 TYR    21     -18.661   1.130  -0.896  1.00 10.00
ATOM    363  HD2 TYR    21     -17.741   1.618  -0.575  1.00  0.00
ATOM    364  C   TYR    21     -18.273   3.814  -2.888  1.00  0.00
ATOM    365  O   TYR    21     -19.357   4.181  -2.434  1.00  0.00
ATOM    366  N   TRP    22     -17.114   4.336  -2.504  1.00  0.00
ATOM    367  H   TRP    22     -16.248   3.978  -2.881  1.00  0.00
ATOM    368  CA  TRP    22     -17.047   5.397  -1.505  1.00  0.00
ATOM    369  HA  TRP    22     -17.471   5.048  -0.564  1.00  0.00
ATOM    370  CB  TRP    22     -15.593   5.806  -1.264  1.00 10.00
ATOM    371  HB2 TRP    22     -15.027   4.967  -0.860  1.00  0.00
ATOM    372  HB3 TRP    22     -15.133   6.140  -2.194  1.00  0.00
ATOM    373  CG  TRP    22     -15.448   6.932  -0.285  1.00  0.00
ATOM    374  CD1 TRP    22     -14.848   8.139  -0.506  1.00 10.00
ATOM    375  HD1 TRP    22     -14.429   8.308  -1.498  1.00  0.00
ATOM    376  NE1 TRP    22     -14.909   8.910   0.629  1.00 10.00
ATOM    377  HE1 TRP    22     -14.538   9.845   0.725  1.00  0.00
ATOM    378  CE2 TRP    22     -15.556   8.206   1.611  1.00  0.00
ATOM    379  CZ2 TRP    22     -15.859   8.563   2.922  1.00 10.00
ATOM    380  HZ2 TRP    22     -15.555   9.549   3.274  1.00  0.00
ATOM    381  CH2 TRP    22     -16.524   7.648   3.691  1.00 10.00
ATOM    382  HH2 TRP    22     -16.779   7.893   4.722  1.00  0.00
ATOM    383  CZ3 TRP    22     -16.888   6.395   3.181  1.00 10.00
ATOM    384  HZ3 TRP    22     -17.417   5.671   3.801  1.00  0.00
ATOM    385  CE3 TRP    22     -16.589   6.039   1.879  1.00 10.00
ATOM    386  HE3 TRP    22     -16.896   5.053   1.531  1.00  0.00
ATOM    387  CD2 TRP    22     -15.910   6.955   1.070  1.00  0.00
ATOM    388  C   TRP    22     -17.863   6.608  -1.941  1.00  0.00
ATOM    389  O   TRP    22     -18.820   6.996  -1.272  1.00  0.00
ATOM    390  N   ALA    23     -17.479   7.201  -3.067  1.00  0.00
ATOM    391  H   ALA    23     -16.661   6.871  -3.559  1.00  0.00
ATOM    392  CA  ALA    23     -18.178   8.367  -3.592  1.00  0.00
ATOM    393  HA  ALA    23     -18.258   9.115  -2.803  1.00  0.00
ATOM    394  CB  ALA    23     -17.402   8.968  -4.756  1.00 10.00
ATOM    395  HB1 ALA    23     -17.321   8.234  -5.557  1.00  0.00
ATOM    396  HB2 ALA    23     -17.924   9.851  -5.124  1.00  0.00
ATOM    397  HB3 ALA    23     -16.404   9.250  -4.421  1.00  0.00
ATOM    398  C   ALA    23     -19.595   8.009  -4.029  1.00  0.00
ATOM    399  O   ALA    23     -20.466   8.873  -4.113  1.00 10.00
ATOM    400  N   ALA    24     -19.816   6.728  -4.307  1.00  0.00
ATOM    401  H   ALA    24     -19.057   6.062  -4.265  1.00  0.00
ATOM    402  CA  ALA    24     -21.128   6.255  -4.734  1.00 10.00
ATOM    403  HA  ALA    24     -21.501   6.908  -5.524  1.00  0.00
ATOM    404  CB  ALA    24     -21.025   4.838  -5.282  1.00 10.00
ATOM    405  HB1 ALA    24     -20.662   4.171  -4.500  1.00  0.00
ATOM    406  HB2 ALA    24     -22.008   4.505  -5.616  1.00  0.00
ATOM    407  HB3 ALA    24     -20.332   4.823  -6.123  1.00  0.00
ATOM    408  C   ALA    24     -22.130   6.309  -3.586  1.00  0.00
ATOM    409  O   ALA    24     -23.176   6.950  -3.692  1.00 10.00
ATOM    410  N   HIE    25     -21.806   5.630  -2.490  1.00  0.00
ATOM    411  H   HIE    25     -20.952   5.092  -2.462  1.00  0.00
ATOM    412  CA  HIE    25     -22.680   5.601  -1.323  1.00  0.00
ATOM    413  HA  HIE    25     -23.617   6.111  -1.549  1.00  0.00
ATOM    414  CB  HIE    25     -22.992   4.158  -0.928  1.00  0.00
ATOM    415  HB2 HIE    25     -22.079   3.648  -0.622  1.00  0.00
ATOM    416  HB3 HIE    25     -23.712   4.136  -0.110  1.00  0.00
ATOM    417  CG  HIE    25     -23.583   3.347  -2.040  1.00  0.00
ATOM    418  ND1 HIE    25     -24.916   2.994  -2.088  1.00 10.00
ATOM    419  CE1 HIE    25     -25.141   2.285  -3.179  1.00 10.00
ATOM    420  HE1 HIE    25     -26.140   1.909  -3.399  1.00  0.00
ATOM    421  NE2 HIE    25     -24.005   2.166  -3.842  1.00 10.00
ATOM    422  HE2 HIE    25     -23.874   1.675  -4.715  1.00  0.00
ATOM    423  CD2 HIE    25     -23.016   2.822  -3.151  1.00  0.00
ATOM    424  HD2 HIE    25     -21.998   2.839  -3.541  1.00  0.00
ATOM    425  C   HIE    25     -22.041   6.336  -0.147  1.00  0.00
ATOM    426  O   HIE    25     -22.718   7.050   0.591  1.00 10.00
ATOM    427  N   GLN    26     -20.735   6.152   0.019  1.00  0.00
ATOM    428  H   GLN    26     -20.228   5.530  -0.594  1.00  0.00
ATOM    429  CA  GLN    26     -20.006   6.797   1.105  1.00  0.00
ATOM    430  HA  GLN    26     -18.935   6.647   0.973  1.00  0.00
ATOM    431  CB  GLN    26     -20.291   8.300   1.118  1.00 10.00
ATOM    432  HB2 GLN    26     -20.508   8.600   0.093  1.00  0.00
ATOM    433  HB3 GLN    26     -21.174   8.459   1.737  1.00  0.00
ATOM    434  CG  GLN    26     -19.139   9.133   1.656  1.00 10.00
ATOM    435  HG2 GLN    26     -19.544  10.030   2.124  1.00  0.00
ATOM    436  HG3 GLN    26     -18.602   8.546   2.401  1.00  0.00
ATOM    437  CD  GLN    26     -18.164   9.550   0.573  1.00  0.00
ATOM    438  OE1 GLN    26     -17.506   8.712  -0.043  1.00  0.00
ATOM    439  NE2 GLN    26     -18.067  10.853   0.334  1.00 10.00
ATOM    440 HE21 GLN    26     -17.432  11.187  -0.377  1.00  0.00
ATOM    441 HE22 GLN    26     -18.628  11.504   0.865  1.00  0.00
ATOM    442  C   GLN    26     -20.381   6.185   2.451  1.00  0.00
ATOM    443  O   GLN    26     -20.442   6.881   3.464  1.00 10.00
ATOM    444  N   GLN    27     -20.633   4.879   2.452  1.00  0.00
ATOM    445  H   GLN    27     -20.601   4.356   1.589  1.00  0.00
ATOM    446  CA  GLN    27     -21.003   4.175   3.673  1.00  0.00
ATOM    447  HA  GLN    27     -20.567   4.677   4.537  1.00  0.00
ATOM    448  CB  GLN    27     -22.524   4.155   3.835  1.00 10.00
ATOM    449  HB2 GLN    27     -22.937   3.628   2.975  1.00  0.00
ATOM    450  HB3 GLN    27     -22.748   3.597   4.744  1.00  0.00
ATOM    451  CG  GLN    27     -23.144   5.541   3.925  1.00 10.00
ATOM    452  HG2 GLN    27     -22.497   6.176   4.530  1.00  0.00
ATOM    453  HG3 GLN    27     -23.221   5.955   2.920  1.00  0.00
ATOM    454  CD  GLN    27     -24.526   5.522   4.549  1.00 10.00
ATOM    455  OE1 GLN    27     -24.771   6.180   5.560  1.00 10.00
ATOM    456  NE2 GLN    27     -25.437   4.767   3.948  1.00 10.00
ATOM    457 HE21 GLN    27     -26.374   4.718   4.322  1.00  0.00
ATOM    458 HE22 GLN    27     -25.189   4.245   3.120  1.00  0.00
ATOM    459  C   GLN    27     -20.463   2.749   3.664  1.00  0.00
ATOM    460  O   GLN    27     -20.805   1.950   2.793  1.00  0.00
ATOM    461  N   LEU    28     -19.616   2.436   4.640  1.00 10.00
ATOM    462  H   LEU    28     -19.341   3.136   5.314  1.00  0.00
ATOM    463  CA  LEU    28     -19.027   1.106   4.745  1.00  0.00
ATOM    464  HA  LEU    28     -18.940   0.660   3.754  1.00  0.00
ATOM    465  CB  LEU    28     -17.633   1.191   5.367  1.00 10.00
ATOM    466  HB2 LEU    28     -17.061   1.783   4.653  1.00  0.00
ATOM    467  HB3 LEU    28     -17.713   1.736   6.308  1.00  0.00
ATOM    468  CG  LEU    28     -16.923  -0.141   5.609  1.00  0.00
ATOM    469  HG  LEU    28     -17.590  -0.802   6.162  1.00  0.00
ATOM    470  CD1 LEU    28     -16.546  -0.792   4.288  1.00 10.00
ATOM    471 HD11 LEU    28     -15.879  -0.131   3.734  1.00  0.00
ATOM    472 HD12 LEU    28     -16.042  -1.739   4.480  1.00  0.00
ATOM    473 HD13 LEU    28     -17.447  -0.973   3.701  1.00  0.00
ATOM    474  CD2 LEU    28     -15.689   0.062   6.476  1.00 10.00
ATOM    475 HD21 LEU    28     -15.985   0.485   7.436  1.00  0.00
ATOM    476 HD22 LEU    28     -15.196  -0.897   6.638  1.00  0.00
ATOM    477 HD23 LEU    28     -15.001   0.744   5.976  1.00  0.00
ATOM    478  C   LEU    28     -19.912   0.182   5.576  1.00  0.00
ATOM    479  O   LEU    28     -20.334   0.536   6.678  1.00 10.00
ATOM    480  N   ARG    29     -20.188  -1.003   5.043  1.00  0.00
ATOM    481  H   ARG    29     -19.843  -1.237   4.123  1.00  0.00
ATOM    482  CA  ARG    29     -21.022  -1.977   5.736  1.00  0.00
ATOM    483  HA  ARG    29     -21.245  -1.624   6.743  1.00  0.00
ATOM    484  CB  ARG    29     -22.339  -2.179   4.986  1.00  0.00
ATOM    485  HB2 ARG    29     -22.095  -2.569   3.998  1.00  0.00
ATOM    486  HB3 ARG    29     -22.918  -2.921   5.536  1.00  0.00
ATOM    487  CG  ARG    29     -23.157  -0.905   4.840  1.00 10.00
ATOM    488  HG2 ARG    29     -23.519  -0.611   5.825  1.00  0.00
ATOM    489  HG3 ARG    29     -22.511  -0.122   4.443  1.00  0.00
ATOM    490  CD  ARG    29     -24.340  -1.108   3.905  1.00 10.00
ATOM    491  HD2 ARG    29     -24.913  -0.182   3.852  1.00  0.00
ATOM    492  HD3 ARG    29     -23.968  -1.362   2.912  1.00  0.00
ATOM    493  NE  ARG    29     -25.222  -2.178   4.362  1.00 10.00
ATOM    494  HE  ARG    29     -24.835  -2.880   4.976  1.00  0.00
ATOM    495  CZ  ARG    29     -26.501  -2.275   4.015  1.00 10.00
ATOM    496  NH1 ARG    29     -27.044  -1.372   3.211  1.00 10.00
ATOM    497 HH11 ARG    29     -26.483  -0.608   2.862  1.00  0.00
ATOM    498 HH12 ARG    29     -28.017  -1.452   2.951  1.00  0.00
ATOM    499  NH2 ARG    29     -27.239  -3.279   4.473  1.00 10.00
ATOM    500 HH21 ARG    29     -26.825  -3.968   5.085  1.00  0.00
ATOM    501 HH22 ARG    29     -28.211  -3.350   4.207  1.00  0.00
ATOM    502  C   ARG    29     -20.295  -3.311   5.877  1.00  0.00
ATOM    503  O   ARG    29     -19.567  -3.729   4.978  1.00  0.00
ATOM    504  N   GLU    30     -20.499  -3.974   7.012  1.00 10.00
ATOM    505  H   GLU    30     -21.083  -3.576   7.734  1.00  0.00
ATOM    506  CA  GLU    30     -19.862  -5.260   7.269  1.00  0.00
ATOM    507  HA  GLU    30     -18.782  -5.132   7.336  1.00  0.00
ATOM    508  CB  GLU    30     -20.368  -5.849   8.588  1.00 10.00
ATOM    509  HB2 GLU    30     -21.456  -5.788   8.576  1.00  0.00
ATOM    510  HB3 GLU    30     -20.064  -6.895   8.616  1.00  0.00
ATOM    511  CG  GLU    30     -19.834  -5.133   9.818  1.00 10.00
ATOM    512  HG2 GLU    30     -18.746  -5.192   9.797  1.00  0.00
ATOM    513  HG3 GLU    30     -20.142  -4.089   9.754  1.00  0.00
ATOM    514  CD  GLU    30     -20.348  -5.733  11.112  1.00 10.00
ATOM    515  OE1 GLU    30     -21.581  -5.767  11.302  1.00 10.00
ATOM    516  OE2 GLU    30     -19.515  -6.172  11.933  1.00 10.00
ATOM    517  C   GLU    30     -20.129  -6.238   6.128  1.00  0.00
ATOM    518  O   GLU    30     -19.355  -7.168   5.898  1.00 10.00
ATOM    519  N   THR    31     -21.231  -6.021   5.416  1.00  0.00
ATOM    520  H   THR    31     -21.849  -5.260   5.659  1.00  0.00
ATOM    521  CA  THR    31     -21.601  -6.883   4.301  1.00  0.00
ATOM    522  HA  THR    31     -21.351  -7.921   4.521  1.00  0.00
ATOM    523  CB  THR    31     -23.109  -6.793   3.998  1.00 10.00
ATOM    524  HB  THR    31     -23.346  -7.480   3.186  1.00  0.00
ATOM    525  CG2 THR    31     -23.930  -7.157   5.226  1.00 10.00
ATOM    526 HG21 THR    31     -23.694  -6.470   6.038  1.00  0.00
ATOM    527 HG22 THR    31     -24.991  -7.086   4.988  1.00  0.00
ATOM    528 HG23 THR    31     -23.694  -8.176   5.533  1.00  0.00
ATOM    529  OG1 THR    31     -23.444  -5.468   3.569  1.00 10.00
ATOM    530  HG1 THR    31     -24.384  -5.420   3.382  1.00  0.00
ATOM    531  C   THR    31     -20.819  -6.521   3.043  1.00  0.00
ATOM    532  O   THR    31     -20.468  -7.392   2.247  1.00 10.00
ATOM    533  N   ASP    32     -20.550  -5.232   2.871  1.00  0.00
ATOM    534  H   ASP    32     -20.888  -4.551   3.536  1.00  0.00
ATOM    535  CA  ASP    32     -19.807  -4.755   1.709  1.00  0.00
ATOM    536  HA  ASP    32     -19.994  -5.408   0.856  1.00  0.00
ATOM    537  CB  ASP    32     -20.246  -3.336   1.344  1.00  0.00
ATOM    538  HB2 ASP    32     -20.403  -2.783   2.270  1.00  0.00
ATOM    539  HB3 ASP    32     -19.441  -2.870   0.776  1.00  0.00
ATOM    540  CG  ASP    32     -21.520  -3.317   0.523  1.00  0.00
ATOM    541  OD1 ASP    32     -22.613  -3.280   1.125  1.00 10.00
ATOM    542  OD2 ASP    32     -21.424  -3.339  -0.722  1.00 10.00
ATOM    543  C   ASP    32     -18.305  -4.784   1.975  1.00  0.00
ATOM    544  O   ASP    32     -17.500  -4.594   1.064  1.00  0.00
ATOM    545  N   ILE    33     -17.936  -5.023   3.229  1.00  0.00
ATOM    546  H   ILE    33     -18.635  -5.146   3.948  1.00  0.00
ATOM    547  CA  ILE    33     -16.532  -5.076   3.614  1.00  0.00
ATOM    548  HA  ILE    33     -16.013  -4.174   3.290  1.00  0.00
ATOM    549  CB  ILE    33     -16.372  -5.241   5.138  1.00  0.00
ATOM    550  HB  ILE    33     -17.256  -5.739   5.537  1.00  0.00
ATOM    551  CG2 ILE    33     -15.137  -6.071   5.454  1.00 10.00
ATOM    552 HG21 ILE    33     -14.253  -5.573   5.056  1.00  0.00
ATOM    553 HG22 ILE    33     -15.038  -6.179   6.534  1.00  0.00
ATOM    554 HG23 ILE    33     -15.235  -7.056   4.999  1.00  0.00
ATOM    555  CG1 ILE    33     -16.287  -3.871   5.814  1.00  0.00
ATOM    556 HG12 ILE    33     -15.482  -3.318   5.330  1.00  0.00
ATOM    557 HG13 ILE    33     -17.234  -3.361   5.638  1.00  0.00
ATOM    558  CD1 ILE    33     -16.024  -3.946   7.301  1.00 10.00
ATOM    559 HD11 ILE    33     -15.077  -4.455   7.478  1.00  0.00
ATOM    560 HD12 ILE    33     -15.976  -2.938   7.713  1.00  0.00
ATOM    561 HD13 ILE    33     -16.829  -4.499   7.785  1.00  0.00
ATOM    562  C   ILE    33     -15.813  -6.223   2.912  1.00  0.00
ATOM    563  O   ILE    33     -14.835  -6.027   2.190  1.00 10.00
ATOM    564  N   PRO    34     -16.307  -7.452   3.128  1.00  0.00
ATOM    565  CD  PRO    34     -17.469  -7.760   3.977  1.00  0.00
ATOM    566  HD2 PRO    34     -18.294  -7.097   3.715  1.00  0.00
ATOM    567  HD3 PRO    34     -17.202  -7.611   5.023  1.00  0.00
ATOM    568  CG  PRO    34     -17.762  -9.200   3.659  1.00 10.00
ATOM    569  HG2 PRO    34     -18.509  -9.253   2.867  1.00  0.00
ATOM    570  HG3 PRO    34     -18.142  -9.700   4.550  1.00  0.00
ATOM    571  CB  PRO    34     -16.466  -9.796   3.226  1.00 10.00
ATOM    572  HB2 PRO    34     -16.664 -10.601   2.519  1.00  0.00
ATOM    573  HB3 PRO    34     -15.862 -10.177   4.049  1.00  0.00
ATOM    574  CA  PRO    34     -15.729  -8.655   2.522  1.00 10.00
ATOM    575  HA  PRO    34     -14.658  -8.652   2.722  1.00  0.00
ATOM    576  C   PRO    34     -15.964  -8.717   1.017  1.00  0.00
ATOM    577  O   PRO    34     -15.130  -9.230   0.271  1.00  0.00
ATOM    578  N   GLN    35     -17.102  -8.191   0.579  1.00  0.00
ATOM    579  H   GLN    35     -17.769  -7.809   1.234  1.00  0.00
ATOM    580  CA  GLN    35     -17.446  -8.188  -0.838  1.00  0.00
ATOM    581  HA  GLN    35     -17.319  -9.188  -1.253  1.00  0.00
ATOM    582  CB  GLN    35     -18.902  -7.761  -1.030  1.00  0.00
ATOM    583  HB2 GLN    35     -19.527  -8.501  -0.531  1.00  0.00
ATOM    584  HB3 GLN    35     -19.025  -6.794  -0.542  1.00  0.00
ATOM    585  CG  GLN    35     -19.316  -7.649  -2.489  1.00 10.00
ATOM    586  HG2 GLN    35     -20.321  -7.231  -2.535  1.00  0.00
ATOM    587  HG3 GLN    35     -18.622  -6.982  -3.000  1.00  0.00
ATOM    588  CD  GLN    35     -19.315  -8.987  -3.200  1.00 10.00
ATOM    589  OE1 GLN    35     -20.100  -9.878  -2.872  1.00 10.00
ATOM    590  NE2 GLN    35     -18.431  -9.138  -4.180  1.00 10.00
ATOM    591 HE21 GLN    35     -18.388 -10.010  -4.687  1.00  0.00
ATOM    592 HE22 GLN    35     -17.806  -8.380  -4.414  1.00  0.00
ATOM    593  C   GLN    35     -16.524  -7.260  -1.620  1.00  0.00
ATOM    594  O   GLN    35     -16.070  -7.595  -2.714  1.00  0.00
ATOM    595  N   LEU    36     -16.251  -6.090  -1.052  1.00  0.00
ATOM    596  H   LEU    36     -16.673  -5.847  -0.167  1.00  0.00
ATOM    597  CA  LEU    36     -15.382  -5.111  -1.696  1.00  0.00
ATOM    598  HA  LEU    36     -15.640  -5.023  -2.751  1.00  0.00
ATOM    599  CB  LEU    36     -15.547  -3.741  -1.036  1.00  0.00
ATOM    600  HB2 LEU    36     -15.541  -3.960   0.032  1.00  0.00
ATOM    601  HB3 LEU    36     -14.676  -3.135  -1.287  1.00  0.00
ATOM    602  CG  LEU    36     -16.821  -2.974  -1.391  1.00  0.00
ATOM    603  HG  LEU    36     -17.656  -3.673  -1.431  1.00  0.00
ATOM    604  CD1 LEU    36     -17.106  -1.903  -0.348  1.00  0.00
ATOM    605 HD11 LEU    36     -16.271  -1.203  -0.308  1.00  0.00
ATOM    606 HD12 LEU    36     -18.016  -1.367  -0.616  1.00  0.00
ATOM    607 HD13 LEU    36     -17.235  -2.371   0.628  1.00  0.00
ATOM    608  CD2 LEU    36     -16.703  -2.355  -2.776  1.00 10.00
ATOM    609 HD21 LEU    36     -16.547  -3.142  -3.514  1.00  0.00
ATOM    610 HD22 LEU    36     -17.619  -1.813  -3.012  1.00  0.00
ATOM    611 HD23 LEU    36     -15.859  -1.666  -2.796  1.00  0.00
ATOM    612  C   LEU    36     -13.922  -5.550  -1.628  1.00  0.00
ATOM    613  O   LEU    36     -13.204  -5.506  -2.625  1.00  0.00
ATOM    614  N   SER    37     -13.492  -5.973  -0.442  1.00  0.00
ATOM    615  H   SER    37     -14.112  -5.963   0.355  1.00  0.00
ATOM    616  CA  SER    37     -12.118  -6.418  -0.243  1.00  0.00
ATOM    617  HA  SER    37     -11.437  -5.571  -0.326  1.00  0.00
ATOM    618  CB  SER    37     -11.958  -7.039   1.147  1.00 10.00
ATOM    619  HB2 SER    37     -12.619  -6.519   1.840  1.00  0.00
ATOM    620  HB3 SER    37     -12.242  -8.090   1.095  1.00  0.00
ATOM    621  OG  SER    37     -10.620  -6.933   1.601  1.00 10.00
ATOM    622  HG  SER    37     -10.546  -7.329   2.473  1.00  0.00
ATOM    623  C   SER    37     -11.712  -7.427  -1.313  1.00  0.00
ATOM    624  O   SER    37     -10.592  -7.393  -1.819  1.00  0.00
ATOM    625  N   GLN    38     -12.635  -8.323  -1.652  1.00  0.00
ATOM    626  H   GLN    38     -13.532  -8.329  -1.187  1.00  0.00
ATOM    627  CA  GLN    38     -12.373  -9.343  -2.661  1.00 10.00
ATOM    628  HA  GLN    38     -11.486  -9.915  -2.389  1.00  0.00
ATOM    629  CB  GLN    38     -13.560 -10.303  -2.765  1.00 10.00
ATOM    630  HB2 GLN    38     -14.467  -9.718  -2.613  1.00  0.00
ATOM    631  HB3 GLN    38     -13.559 -10.715  -3.774  1.00  0.00
ATOM    632  CG  GLN    38     -13.514 -11.438  -1.755  1.00 10.00
ATOM    633  HG2 GLN    38     -12.817 -12.196  -2.111  1.00  0.00
ATOM    634  HG3 GLN    38     -13.165 -11.044  -0.801  1.00  0.00
ATOM    635  CD  GLN    38     -14.868 -12.086  -1.545  1.00 10.00
ATOM    636  OE1 GLN    38     -15.895 -11.408  -1.511  1.00 10.00
ATOM    637  NE2 GLN    38     -14.877 -13.405  -1.403  1.00 10.00
ATOM    638 HE21 GLN    38     -15.752 -13.889  -1.260  1.00  0.00
ATOM    639 HE22 GLN    38     -14.009 -13.920  -1.438  1.00  0.00
ATOM    640  C   GLN    38     -12.098  -8.706  -4.019  1.00  0.00
ATOM    641  O   GLN    38     -11.294  -9.212  -4.801  1.00 10.00
ATOM    642  N   ALA    39     -12.771  -7.593  -4.293  1.00  0.00
ATOM    643  H   ALA    39     -13.453  -7.241  -3.637  1.00  0.00
ATOM    644  CA  ALA    39     -12.597  -6.886  -5.555  1.00 10.00
ATOM    645  HA  ALA    39     -12.612  -7.610  -6.369  1.00  0.00
ATOM    646  CB  ALA    39     -13.731  -5.894  -5.766  1.00 10.00
ATOM    647  HB1 ALA    39     -13.723  -5.157  -4.963  1.00  0.00
ATOM    648  HB2 ALA    39     -13.600  -5.390  -6.723  1.00  0.00
ATOM    649  HB3 ALA    39     -14.683  -6.424  -5.763  1.00  0.00
ATOM    650  C   ALA    39     -11.251  -6.171  -5.604  1.00  0.00
ATOM    651  O   ALA    39     -10.484  -6.336  -6.553  1.00 10.00
ATOM    652  N   SER    40     -10.971  -5.376  -4.577  1.00  0.00
ATOM    653  H   SER    40     -11.646  -5.251  -3.836  1.00  0.00
ATOM    654  CA  SER    40      -9.719  -4.632  -4.505  1.00  0.00
ATOM    655  HA  SER    40      -9.509  -4.166  -5.468  1.00  0.00
ATOM    656  CB  SER    40      -9.812  -3.537  -3.443  1.00 10.00
ATOM    657  HB2 SER    40      -9.890  -4.007  -2.463  1.00  0.00
ATOM    658  HB3 SER    40      -8.905  -2.933  -3.484  1.00  0.00
ATOM    659  OG  SER    40     -10.942  -2.708  -3.661  1.00  0.00
ATOM    660  HG  SER    40     -10.977  -2.030  -2.982  1.00  0.00
ATOM    661  C   SER    40      -8.551  -5.563  -4.191  1.00  0.00
ATOM    662  O   SER    40      -7.406  -5.125  -4.081  1.00  0.00
ATOM    663  N   ARG    41      -8.851  -6.850  -4.047  1.00  0.00
ATOM    664  H   ARG    41      -9.811  -7.157  -4.116  1.00  0.00
ATOM    665  CA  ARG    41      -7.827  -7.843  -3.744  1.00 10.00
ATOM    666  HA  ARG    41      -8.295  -8.802  -3.522  1.00  0.00
ATOM    667  CB  ARG    41      -6.890  -8.021  -4.940  1.00 10.00
ATOM    668  HB2 ARG    41      -6.780  -7.046  -5.415  1.00  0.00
ATOM    669  HB3 ARG    41      -5.925  -8.347  -4.552  1.00  0.00
ATOM    670  CG  ARG    41      -7.390  -9.028  -5.962  1.00 10.00
ATOM    671  HG2 ARG    41      -6.988 -10.008  -5.707  1.00  0.00
ATOM    672  HG3 ARG    41      -8.479  -9.058  -5.914  1.00  0.00
ATOM    673  CD  ARG    41      -6.956  -8.654  -7.370  1.00 10.00
ATOM    674  HD2 ARG    41      -7.725  -8.028  -7.824  1.00  0.00
ATOM    675  HD3 ARG    41      -6.020  -8.098  -7.317  1.00  0.00
ATOM    676  NE  ARG    41      -6.754  -9.831  -8.211  1.00 10.00
ATOM    677  HE  ARG    41      -5.807 -10.151  -8.356  1.00  0.00
ATOM    678  CZ  ARG    41      -7.744 -10.498  -8.792  1.00 10.00
ATOM    679  NH1 ARG    41      -8.999 -10.107  -8.625  1.00 10.00
ATOM    680 HH11 ARG    41      -9.201  -9.299  -8.054  1.00  0.00
ATOM    681 HH12 ARG    41      -9.748 -10.619  -9.070  1.00  0.00
ATOM    682  NH2 ARG    41      -7.479 -11.560  -9.543  1.00 10.00
ATOM    683 HH21 ARG    41      -6.523 -11.858  -9.671  1.00  0.00
ATOM    684 HH22 ARG    41      -8.235 -12.065  -9.983  1.00  0.00
ATOM    685  C   ARG    41      -7.026  -7.439  -2.510  1.00 10.00
ATOM    686  O   ARG    41      -5.795  -7.489  -2.512  1.00 10.00
ATOM    687  OXT ARG    41      -7.599  -7.051  -1.494  1.00 10.00
TER 
