# Supplementary material for: Accelerated flexible protein-ligand docking using Hamiltonian replica exchange with a repulsive biasing potential
Source: PLoS One. 2017 Feb 16;12(2):e0172072. doi: 10.1371/journal.pone.0172072 (PMC5313199; doi:10.1371/journal.pone.0172072)
Supplement: S1 File — (ZIP) [file pone.0172072.s001.zip › BPREMD_example/setup/dis-6.in]

&rst iat=-1,-1,
 iresid=0,irstyp=0,ifvari=1,ninc=0,imult=0,ir6=2,ifntyp=0,
r1= 0.000,r2= 6.750,r3= 8.000,r4=99.000,rk2= 2.500,rk3= 2.500,
 igr1=    1,    5,    7,    9,   13,   21,   24,   28,   29,   38,   41,   44,   45,   46,   57,   61,   76,   80,   85,   90,   93,   94,   95,  100,  106,  108,  111,  113,  115,  126,  132,  134,  136,  138,  149,  150,  151,  153,  156,  158,  161,  164,  169,  175,  178,  180,  181,  184,  188,  193,  198,  202,  207,  208,    0,
 igr2=  209,  212,  215,  221,  224,  229,  232,  233,  234,  243,  247,  250,  263,  266,  267,  268,  277,  283,  286,  291,  296,  300,  308,  310,  313,  316,  317,  318,  320,  325,  328,  331,  336,  337,  340,  353,  355,  358,  362,  370,  374,  376,  379,  381,  383,  385,  394,  399,  402,  404,  409,  418,  419,  421,  426,  431,  434,  439,  443,  448,  451,  454,  455,  456,  461,  465,  470,  474,  479,  487,  490,  493,  495,  496,  499,  504,  508,  511,  514,  515,  516,  518,  523,  525,  529,  532,  541,  542,  551,  558,  563,  568,  571,  574,  585,  588,  589,  590,  608,  618,  621,  627,  629,  632,  635,  636,  637,  641,  644,  646,  651,  656,  665,  667,  670,  673,  676,  678,  679,  682,  685,  686,  687,    0,
/
&rst iat=   24,    5,r1= 2.7,r2= 6.22,r3= 6.22,r4= 9.7,rk2= 2.50,rk3= 2.50,ir6=0,ialtd=0, /
&rst iat=   24,   36,r1= 1.5,r2= 5.03,r3= 5.03,r4= 8.5,rk2= 2.50,rk3= 2.50,ir6=0,ialtd=0, /
&rst iat=   24,   41,r1= 2.6,r2= 6.15,r3= 6.15,r4= 9.6,rk2= 2.50,rk3= 2.50,ir6=0,ialtd=0, /
&rst iat=   24,   53,r1= 4.0,r2= 7.47,r3= 7.47,r4=11.0,rk2= 2.50,rk3= 2.50,ir6=0,ialtd=0, /
&rst iat=   24,   69,r1= 2.8,r2= 6.26,r3= 6.26,r4= 9.8,rk2= 2.50,rk3= 2.50,ir6=0,ialtd=0, /
&rst iat=   24,   74,r1= 2.6,r2= 6.08,r3= 6.08,r4= 9.6,rk2= 2.50,rk3= 2.50,ir6=0,ialtd=0, /
&rst iat=   24,   88,r1= 2.8,r2= 6.29,r3= 6.29,r4= 9.8,rk2= 2.50,rk3= 2.50,ir6=0,ialtd=0, /
&rst iat=   24,   93,r1= 2.8,r2= 6.29,r3= 6.29,r4= 9.8,rk2= 2.50,rk3= 2.50,ir6=0,ialtd=0, /
&rst iat=   24,  100,r1= 5.8,r2= 9.28,r3= 9.28,r4=12.8,rk2= 2.50,rk3= 2.50,ir6=0,ialtd=0, /
&rst iat=   24,  105,r1= 7.3,r2=10.83,r3=10.83,r4=14.3,rk2= 2.50,rk3= 2.50,ir6=0,ialtd=0, /
&rst iat=   24,  124,r1= 7.8,r2=11.32,r3=11.32,r4=14.8,rk2= 2.50,rk3= 2.50,ir6=0,ialtd=0, /
&rst iat=   24,  129,r1= 8.5,r2=11.99,r3=11.99,r4=15.5,rk2= 2.50,rk3= 2.50,ir6=0,ialtd=0, /
&rst iat=   24,  144,r1= 7.1,r2=10.62,r3=10.62,r4=14.1,rk2= 2.50,rk3= 2.50,ir6=0,ialtd=0, /
&rst iat=   24,  149,r1= 6.5,r2= 9.99,r3= 9.99,r4=13.5,rk2= 2.50,rk3= 2.50,ir6=0,ialtd=0, /
&rst iat=   24,  156,r1= 8.4,r2=11.86,r3=11.86,r4=15.4,rk2= 2.50,rk3= 2.50,ir6=0,ialtd=0, /
&rst iat=   36,    5,r1= 2.0,r2= 5.50,r3= 5.50,r4= 9.0,rk2= 2.50,rk3= 2.50,ir6=0,ialtd=0, /
&rst iat=   36,   24,r1= 1.5,r2= 5.03,r3= 5.03,r4= 8.5,rk2= 2.50,rk3= 2.50,ir6=0,ialtd=0, /
&rst iat=   36,   69,r1= 1.9,r2= 5.44,r3= 5.44,r4= 8.9,rk2= 2.50,rk3= 2.50,ir6=0,ialtd=0, /
&rst iat=   36,   74,r1= 3.3,r2= 6.76,r3= 6.76,r4=10.3,rk2= 2.50,rk3= 2.50,ir6=0,ialtd=0, /
&rst iat=   36,   88,r1= 1.8,r2= 5.30,r3= 5.30,r4= 8.8,rk2= 2.50,rk3= 2.50,ir6=0,ialtd=0, /
&rst iat=   36,   93,r1= 2.6,r2= 6.10,r3= 6.10,r4= 9.6,rk2= 2.50,rk3= 2.50,ir6=0,ialtd=0, /
&rst iat=   36,  100,r1= 2.6,r2= 6.06,r3= 6.06,r4= 9.6,rk2= 2.50,rk3= 2.50,ir6=0,ialtd=0, /
&rst iat=   36,  105,r1= 3.1,r2= 6.64,r3= 6.64,r4=10.1,rk2= 2.50,rk3= 2.50,ir6=0,ialtd=0, /
&rst iat=   36,  124,r1= 5.4,r2= 8.91,r3= 8.91,r4=12.4,rk2= 2.50,rk3= 2.50,ir6=0,ialtd=0, /
&rst iat=   36,  129,r1= 5.8,r2= 9.28,r3= 9.28,r4=12.8,rk2= 2.50,rk3= 2.50,ir6=0,ialtd=0, /
&rst iat=   36,  144,r1= 6.4,r2= 9.87,r3= 9.87,r4=13.4,rk2= 2.50,rk3= 2.50,ir6=0,ialtd=0, /
&rst iat=   36,  149,r1= 7.0,r2=10.47,r3=10.47,r4=14.0,rk2= 2.50,rk3= 2.50,ir6=0,ialtd=0, /
&rst iat=   36,  156,r1= 7.0,r2=10.47,r3=10.47,r4=14.0,rk2= 2.50,rk3= 2.50,ir6=0,ialtd=0, /
&rst iat=   36,  172,r1= 7.8,r2=11.28,r3=11.28,r4=14.8,rk2= 2.50,rk3= 2.50,ir6=0,ialtd=0, /
&rst iat=   41,    5,r1= 2.9,r2= 6.41,r3= 6.41,r4= 9.9,rk2= 2.50,rk3= 2.50,ir6=0,ialtd=0, /
&rst iat=   41,   19,r1= 1.8,r2= 5.28,r3= 5.28,r4= 8.8,rk2= 2.50,rk3= 2.50,ir6=0,ialtd=0, /
&rst iat=   41,   24,r1= 2.6,r2= 6.15,r3= 6.15,r4= 9.6,rk2= 2.50,rk3= 2.50,ir6=0,ialtd=0, /
&rst iat=   41,   53,r1= 2.4,r2= 5.89,r3= 5.89,r4= 9.4,rk2= 2.50,rk3= 2.50,ir6=0,ialtd=0, /
&rst iat=   41,   69,r1= 4.5,r2= 7.97,r3= 7.97,r4=11.5,rk2= 2.50,rk3= 2.50,ir6=0,ialtd=0, /
&rst iat=   41,   74,r1= 5.6,r2= 9.08,r3= 9.08,r4=12.6,rk2= 2.50,rk3= 2.50,ir6=0,ialtd=0, /
&rst iat=   41,   88,r1= 4.0,r2= 7.54,r3= 7.54,r4=11.0,rk2= 2.50,rk3= 2.50,ir6=0,ialtd=0, /
&rst iat=   41,   93,r1= 4.3,r2= 7.77,r3= 7.77,r4=11.3,rk2= 2.50,rk3= 2.50,ir6=0,ialtd=0, /
&rst iat=   41,  100,r1= 4.5,r2= 7.96,r3= 7.96,r4=11.5,rk2= 2.50,rk3= 2.50,ir6=0,ialtd=0, /
&rst iat=   41,  105,r1= 4.5,r2= 8.01,r3= 8.01,r4=11.5,rk2= 2.50,rk3= 2.50,ir6=0,ialtd=0, /
&rst iat=   41,  124,r1= 7.7,r2=11.16,r3=11.16,r4=14.7,rk2= 2.50,rk3= 2.50,ir6=0,ialtd=0, /
&rst iat=   41,  129,r1= 8.0,r2=11.49,r3=11.49,r4=15.0,rk2= 2.50,rk3= 2.50,ir6=0,ialtd=0, /
&rst iat=   53,    5,r1= 2.2,r2= 5.66,r3= 5.66,r4= 9.2,rk2= 2.50,rk3= 2.50,ir6=0,ialtd=0, /
&rst iat=   53,   19,r1= 2.0,r2= 5.53,r3= 5.53,r4= 9.0,rk2= 2.50,rk3= 2.50,ir6=0,ialtd=0, /
&rst iat=   53,   24,r1= 4.0,r2= 7.47,r3= 7.47,r4=11.0,rk2= 2.50,rk3= 2.50,ir6=0,ialtd=0, /
&rst iat=   53,   41,r1= 2.4,r2= 5.89,r3= 5.89,r4= 9.4,rk2= 2.50,rk3= 2.50,ir6=0,ialtd=0, /
&rst iat=   53,   74,r1= 2.0,r2= 5.53,r3= 5.53,r4= 9.0,rk2= 2.50,rk3= 2.50,ir6=0,ialtd=0, /
&rst iat=   53,   88,r1= 1.9,r2= 5.40,r3= 5.40,r4= 8.9,rk2= 2.50,rk3= 2.50,ir6=0,ialtd=0, /
&rst iat=   53,   93,r1= 3.9,r2= 7.43,r3= 7.43,r4=10.9,rk2= 2.50,rk3= 2.50,ir6=0,ialtd=0, /
&rst iat=   53,  105,r1= 1.6,r2= 5.14,r3= 5.14,r4= 8.6,rk2= 2.50,rk3= 2.50,ir6=0,ialtd=0, /
&rst iat=   53,  124,r1= 2.8,r2= 6.34,r3= 6.34,r4= 9.8,rk2= 2.50,rk3= 2.50,ir6=0,ialtd=0, /
&rst iat=   53,  129,r1= 2.4,r2= 5.92,r3= 5.92,r4= 9.4,rk2= 2.50,rk3= 2.50,ir6=0,ialtd=0, /
&rst iat=   53,  144,r1= 4.8,r2= 8.33,r3= 8.33,r4=11.8,rk2= 2.50,rk3= 2.50,ir6=0,ialtd=0, /
&rst iat=   53,  149,r1= 6.0,r2= 9.55,r3= 9.55,r4=13.0,rk2= 2.50,rk3= 2.50,ir6=0,ialtd=0, /
&rst iat=   53,  156,r1= 6.2,r2= 9.72,r3= 9.72,r4=13.2,rk2= 2.50,rk3= 2.50,ir6=0,ialtd=0, /
&rst iat=   53,  167,r1= 7.1,r2=10.58,r3=10.58,r4=14.1,rk2= 2.50,rk3= 2.50,ir6=0,ialtd=0, /
&rst iat=   53,  172,r1= 5.8,r2= 9.31,r3= 9.31,r4=12.8,rk2= 2.50,rk3= 2.50,ir6=0,ialtd=0, /
&rst iat=   69,    5,r1= 3.0,r2= 6.50,r3= 6.50,r4=10.0,rk2= 2.50,rk3= 2.50,ir6=0,ialtd=0, /
&rst iat=   69,   19,r1= 1.5,r2= 5.01,r3= 5.01,r4= 8.5,rk2= 2.50,rk3= 2.50,ir6=0,ialtd=0, /
&rst iat=   69,   24,r1= 2.8,r2= 6.26,r3= 6.26,r4= 9.8,rk2= 2.50,rk3= 2.50,ir6=0,ialtd=0, /
&rst iat=   69,   36,r1= 1.9,r2= 5.44,r3= 5.44,r4= 8.9,rk2= 2.50,rk3= 2.50,ir6=0,ialtd=0, /
&rst iat=   69,   41,r1= 4.5,r2= 7.97,r3= 7.97,r4=11.5,rk2= 2.50,rk3= 2.50,ir6=0,ialtd=0, /
&rst iat=   69,   93,r1= 2.6,r2= 6.12,r3= 6.12,r4= 9.6,rk2= 2.50,rk3= 2.50,ir6=0,ialtd=0, /
&rst iat=   69,  100,r1= 2.0,r2= 5.48,r3= 5.48,r4= 9.0,rk2= 2.50,rk3= 2.50,ir6=0,ialtd=0, /
&rst iat=   69,  105,r1= 3.7,r2= 7.21,r3= 7.21,r4=10.7,rk2= 2.50,rk3= 2.50,ir6=0,ialtd=0, /
&rst iat=   69,  124,r1= 2.3,r2= 5.76,r3= 5.76,r4= 9.3,rk2= 2.50,rk3= 2.50,ir6=0,ialtd=0, /
&rst iat=   69,  129,r1= 2.5,r2= 5.96,r3= 5.96,r4= 9.5,rk2= 2.50,rk3= 2.50,ir6=0,ialtd=0, /
&rst iat=   69,  144,r1= 2.5,r2= 6.02,r3= 6.02,r4= 9.5,rk2= 2.50,rk3= 2.50,ir6=0,ialtd=0, /
&rst iat=   69,  149,r1= 3.0,r2= 6.49,r3= 6.49,r4=10.0,rk2= 2.50,rk3= 2.50,ir6=0,ialtd=0, /
&rst iat=   69,  156,r1= 5.0,r2= 8.47,r3= 8.47,r4=12.0,rk2= 2.50,rk3= 2.50,ir6=0,ialtd=0, /
&rst iat=   69,  167,r1= 6.6,r2=10.07,r3=10.07,r4=13.6,rk2= 2.50,rk3= 2.50,ir6=0,ialtd=0, /
&rst iat=   69,  172,r1= 6.2,r2= 9.71,r3= 9.71,r4=13.2,rk2= 2.50,rk3= 2.50,ir6=0,ialtd=0, /
&rst iat=   74,    5,r1= 2.3,r2= 5.75,r3= 5.75,r4= 9.3,rk2= 2.50,rk3= 2.50,ir6=0,ialtd=0, /
&rst iat=   74,   24,r1= 2.6,r2= 6.08,r3= 6.08,r4= 9.6,rk2= 2.50,rk3= 2.50,ir6=0,ialtd=0, /
&rst iat=   74,   36,r1= 3.3,r2= 6.76,r3= 6.76,r4=10.3,rk2= 2.50,rk3= 2.50,ir6=0,ialtd=0, /
&rst iat=   74,   41,r1= 5.6,r2= 9.08,r3= 9.08,r4=12.6,rk2= 2.50,rk3= 2.50,ir6=0,ialtd=0, /
&rst iat=   74,   53,r1= 2.0,r2= 5.53,r3= 5.53,r4= 9.0,rk2= 2.50,rk3= 2.50,ir6=0,ialtd=0, /
&rst iat=   74,   88,r1= 2.5,r2= 5.96,r3= 5.96,r4= 9.5,rk2= 2.50,rk3= 2.50,ir6=0,ialtd=0, /
&rst iat=   74,   93,r1= 4.4,r2= 7.91,r3= 7.91,r4=11.4,rk2= 2.50,rk3= 2.50,ir6=0,ialtd=0, /
&rst iat=   74,  100,r1= 4.6,r2= 8.07,r3= 8.07,r4=11.6,rk2= 2.50,rk3= 2.50,ir6=0,ialtd=0, /
&rst iat=   74,  105,r1= 6.2,r2= 9.70,r3= 9.70,r4=13.2,rk2= 2.50,rk3= 2.50,ir6=0,ialtd=0, /
&rst iat=   74,  124,r1= 4.5,r2= 7.99,r3= 7.99,r4=11.5,rk2= 2.50,rk3= 2.50,ir6=0,ialtd=0, /
&rst iat=   74,  129,r1= 4.3,r2= 7.80,r3= 7.80,r4=11.3,rk2= 2.50,rk3= 2.50,ir6=0,ialtd=0, /
&rst iat=   74,  144,r1= 4.3,r2= 7.81,r3= 7.81,r4=11.3,rk2= 2.50,rk3= 2.50,ir6=0,ialtd=0, /
&rst iat=   74,  149,r1= 4.2,r2= 7.67,r3= 7.67,r4=11.2,rk2= 2.50,rk3= 2.50,ir6=0,ialtd=0, /
&rst iat=   74,  156,r1= 7.2,r2=10.69,r3=10.69,r4=14.2,rk2= 2.50,rk3= 2.50,ir6=0,ialtd=0, /
&rst iat=   88,    5,r1= 5.5,r2= 8.98,r3= 8.98,r4=12.5,rk2= 2.50,rk3= 2.50,ir6=0,ialtd=0, /
&rst iat=   88,   19,r1= 2.8,r2= 6.25,r3= 6.25,r4= 9.8,rk2= 2.50,rk3= 2.50,ir6=0,ialtd=0, /
&rst iat=   88,   24,r1= 2.8,r2= 6.29,r3= 6.29,r4= 9.8,rk2= 2.50,rk3= 2.50,ir6=0,ialtd=0, /
&rst iat=   88,   36,r1= 1.8,r2= 5.30,r3= 5.30,r4= 8.8,rk2= 2.50,rk3= 2.50,ir6=0,ialtd=0, /
&rst iat=   88,   41,r1= 4.0,r2= 7.54,r3= 7.54,r4=11.0,rk2= 2.50,rk3= 2.50,ir6=0,ialtd=0, /
&rst iat=   88,   53,r1= 1.9,r2= 5.40,r3= 5.40,r4= 8.9,rk2= 2.50,rk3= 2.50,ir6=0,ialtd=0, /
&rst iat=   88,   74,r1= 2.5,r2= 5.96,r3= 5.96,r4= 9.5,rk2= 2.50,rk3= 2.50,ir6=0,ialtd=0, /
&rst iat=   88,  105,r1= 2.6,r2= 6.15,r3= 6.15,r4= 9.6,rk2= 2.50,rk3= 2.50,ir6=0,ialtd=0, /
&rst iat=   88,  124,r1= 2.1,r2= 5.62,r3= 5.62,r4= 9.1,rk2= 2.50,rk3= 2.50,ir6=0,ialtd=0, /
&rst iat=   88,  129,r1= 3.7,r2= 7.19,r3= 7.19,r4=10.7,rk2= 2.50,rk3= 2.50,ir6=0,ialtd=0, /
&rst iat=   88,  149,r1= 1.8,r2= 5.35,r3= 5.35,r4= 8.8,rk2= 2.50,rk3= 2.50,ir6=0,ialtd=0, /
&rst iat=   88,  156,r1= 2.3,r2= 5.76,r3= 5.76,r4= 9.3,rk2= 2.50,rk3= 2.50,ir6=0,ialtd=0, /
&rst iat=   88,  167,r1= 4.9,r2= 8.36,r3= 8.36,r4=11.9,rk2= 2.50,rk3= 2.50,ir6=0,ialtd=0, /
&rst iat=   88,  172,r1= 4.8,r2= 8.30,r3= 8.30,r4=11.8,rk2= 2.50,rk3= 2.50,ir6=0,ialtd=0, /
&rst iat=   93,    5,r1= 6.9,r2=10.40,r3=10.40,r4=13.9,rk2= 2.50,rk3= 2.50,ir6=0,ialtd=0, /
&rst iat=   93,   19,r1= 3.6,r2= 7.12,r3= 7.12,r4=10.6,rk2= 2.50,rk3= 2.50,ir6=0,ialtd=0, /
&rst iat=   93,   24,r1= 2.8,r2= 6.29,r3= 6.29,r4= 9.8,rk2= 2.50,rk3= 2.50,ir6=0,ialtd=0, /
&rst iat=   93,   36,r1= 2.6,r2= 6.10,r3= 6.10,r4= 9.6,rk2= 2.50,rk3= 2.50,ir6=0,ialtd=0, /
&rst iat=   93,   41,r1= 4.3,r2= 7.77,r3= 7.77,r4=11.3,rk2= 2.50,rk3= 2.50,ir6=0,ialtd=0, /
&rst iat=   93,   53,r1= 3.9,r2= 7.43,r3= 7.43,r4=10.9,rk2= 2.50,rk3= 2.50,ir6=0,ialtd=0, /
&rst iat=   93,   69,r1= 2.6,r2= 6.12,r3= 6.12,r4= 9.6,rk2= 2.50,rk3= 2.50,ir6=0,ialtd=0, /
&rst iat=   93,   74,r1= 4.4,r2= 7.91,r3= 7.91,r4=11.4,rk2= 2.50,rk3= 2.50,ir6=0,ialtd=0, /
&rst iat=   93,  100,r1= 1.8,r2= 5.35,r3= 5.35,r4= 8.8,rk2= 2.50,rk3= 2.50,ir6=0,ialtd=0, /
&rst iat=   93,  105,r1= 4.0,r2= 7.49,r3= 7.49,r4=11.0,rk2= 2.50,rk3= 2.50,ir6=0,ialtd=0, /
&rst iat=   93,  124,r1= 4.2,r2= 7.69,r3= 7.69,r4=11.2,rk2= 2.50,rk3= 2.50,ir6=0,ialtd=0, /
&rst iat=   93,  129,r1= 6.0,r2= 9.53,r3= 9.53,r4=13.0,rk2= 2.50,rk3= 2.50,ir6=0,ialtd=0, /
&rst iat=   93,  144,r1= 2.9,r2= 6.41,r3= 6.41,r4= 9.9,rk2= 2.50,rk3= 2.50,ir6=0,ialtd=0, /
&rst iat=   93,  149,r1= 2.8,r2= 6.25,r3= 6.25,r4= 9.8,rk2= 2.50,rk3= 2.50,ir6=0,ialtd=0, /
&rst iat=   93,  156,r1= 2.5,r2= 6.04,r3= 6.04,r4= 9.5,rk2= 2.50,rk3= 2.50,ir6=0,ialtd=0, /
&rst iat=   93,  167,r1= 5.8,r2= 9.31,r3= 9.31,r4=12.8,rk2= 2.50,rk3= 2.50,ir6=0,ialtd=0, /
&rst iat=   93,  172,r1= 6.0,r2= 9.50,r3= 9.50,r4=13.0,rk2= 2.50,rk3= 2.50,ir6=0,ialtd=0, /
&rst iat=  100,    5,r1= 6.6,r2=10.12,r3=10.12,r4=13.6,rk2= 2.50,rk3= 2.50,ir6=0,ialtd=0, /
&rst iat=  100,   19,r1= 5.0,r2= 8.51,r3= 8.51,r4=12.0,rk2= 2.50,rk3= 2.50,ir6=0,ialtd=0, /
&rst iat=  100,   24,r1= 5.8,r2= 9.28,r3= 9.28,r4=12.8,rk2= 2.50,rk3= 2.50,ir6=0,ialtd=0, /
&rst iat=  100,   36,r1= 2.6,r2= 6.06,r3= 6.06,r4= 9.6,rk2= 2.50,rk3= 2.50,ir6=0,ialtd=0, /
&rst iat=  100,   41,r1= 4.5,r2= 7.96,r3= 7.96,r4=11.5,rk2= 2.50,rk3= 2.50,ir6=0,ialtd=0, /
&rst iat=  100,   69,r1= 2.0,r2= 5.48,r3= 5.48,r4= 9.0,rk2= 2.50,rk3= 2.50,ir6=0,ialtd=0, /
&rst iat=  100,   74,r1= 4.6,r2= 8.07,r3= 8.07,r4=11.6,rk2= 2.50,rk3= 2.50,ir6=0,ialtd=0, /
&rst iat=  100,   93,r1= 1.8,r2= 5.35,r3= 5.35,r4= 8.8,rk2= 2.50,rk3= 2.50,ir6=0,ialtd=0, /
&rst iat=  100,  129,r1= 1.8,r2= 5.27,r3= 5.27,r4= 8.8,rk2= 2.50,rk3= 2.50,ir6=0,ialtd=0, /
&rst iat=  100,  144,r1= 2.1,r2= 5.59,r3= 5.59,r4= 9.1,rk2= 2.50,rk3= 2.50,ir6=0,ialtd=0, /
&rst iat=  100,  149,r1= 3.9,r2= 7.37,r3= 7.37,r4=10.9,rk2= 2.50,rk3= 2.50,ir6=0,ialtd=0, /
&rst iat=  100,  156,r1= 1.9,r2= 5.38,r3= 5.38,r4= 8.9,rk2= 2.50,rk3= 2.50,ir6=0,ialtd=0, /
&rst iat=  100,  167,r1= 2.8,r2= 6.33,r3= 6.33,r4= 9.8,rk2= 2.50,rk3= 2.50,ir6=0,ialtd=0, /
&rst iat=  100,  172,r1= 1.8,r2= 5.28,r3= 5.28,r4= 8.8,rk2= 2.50,rk3= 2.50,ir6=0,ialtd=0, /
&rst iat=  105,    5,r1= 7.1,r2=10.63,r3=10.63,r4=14.1,rk2= 2.50,rk3= 2.50,ir6=0,ialtd=0, /
&rst iat=  105,   19,r1= 6.2,r2= 9.72,r3= 9.72,r4=13.2,rk2= 2.50,rk3= 2.50,ir6=0,ialtd=0, /
&rst iat=  105,   24,r1= 7.3,r2=10.83,r3=10.83,r4=14.3,rk2= 2.50,rk3= 2.50,ir6=0,ialtd=0, /
&rst iat=  105,   36,r1= 3.1,r2= 6.64,r3= 6.64,r4=10.1,rk2= 2.50,rk3= 2.50,ir6=0,ialtd=0, /
&rst iat=  105,   41,r1= 4.5,r2= 8.01,r3= 8.01,r4=11.5,rk2= 2.50,rk3= 2.50,ir6=0,ialtd=0, /
&rst iat=  105,   53,r1= 1.6,r2= 5.14,r3= 5.14,r4= 8.6,rk2= 2.50,rk3= 2.50,ir6=0,ialtd=0, /
&rst iat=  105,   69,r1= 3.7,r2= 7.21,r3= 7.21,r4=10.7,rk2= 2.50,rk3= 2.50,ir6=0,ialtd=0, /
&rst iat=  105,   74,r1= 6.2,r2= 9.70,r3= 9.70,r4=13.2,rk2= 2.50,rk3= 2.50,ir6=0,ialtd=0, /
&rst iat=  105,   88,r1= 2.6,r2= 6.15,r3= 6.15,r4= 9.6,rk2= 2.50,rk3= 2.50,ir6=0,ialtd=0, /
&rst iat=  105,   93,r1= 4.0,r2= 7.49,r3= 7.49,r4=11.0,rk2= 2.50,rk3= 2.50,ir6=0,ialtd=0, /
&rst iat=  105,  124,r1= 1.6,r2= 5.11,r3= 5.11,r4= 8.6,rk2= 2.50,rk3= 2.50,ir6=0,ialtd=0, /
&rst iat=  105,  129,r1= 2.3,r2= 5.77,r3= 5.77,r4= 9.3,rk2= 2.50,rk3= 2.50,ir6=0,ialtd=0, /
&rst iat=  105,  144,r1= 4.3,r2= 7.83,r3= 7.83,r4=11.3,rk2= 2.50,rk3= 2.50,ir6=0,ialtd=0, /
&rst iat=  105,  149,r1= 6.3,r2= 9.82,r3= 9.82,r4=13.3,rk2= 2.50,rk3= 2.50,ir6=0,ialtd=0, /
&rst iat=  105,  156,r1= 3.8,r2= 7.27,r3= 7.27,r4=10.8,rk2= 2.50,rk3= 2.50,ir6=0,ialtd=0, /
&rst iat=  105,  167,r1= 3.7,r2= 7.20,r3= 7.20,r4=10.7,rk2= 2.50,rk3= 2.50,ir6=0,ialtd=0, /
&rst iat=  105,  172,r1= 1.8,r2= 5.31,r3= 5.31,r4= 8.8,rk2= 2.50,rk3= 2.50,ir6=0,ialtd=0, /
&rst iat=  124,    5,r1= 8.0,r2=11.47,r3=11.47,r4=15.0,rk2= 2.50,rk3= 2.50,ir6=0,ialtd=0, /
&rst iat=  124,   19,r1= 6.8,r2=10.34,r3=10.34,r4=13.8,rk2= 2.50,rk3= 2.50,ir6=0,ialtd=0, /
&rst iat=  124,   24,r1= 7.8,r2=11.32,r3=11.32,r4=14.8,rk2= 2.50,rk3= 2.50,ir6=0,ialtd=0, /
&rst iat=  124,   36,r1= 5.4,r2= 8.91,r3= 8.91,r4=12.4,rk2= 2.50,rk3= 2.50,ir6=0,ialtd=0, /
&rst iat=  124,   41,r1= 7.7,r2=11.16,r3=11.16,r4=14.7,rk2= 2.50,rk3= 2.50,ir6=0,ialtd=0, /
&rst iat=  124,   53,r1= 2.8,r2= 6.34,r3= 6.34,r4= 9.8,rk2= 2.50,rk3= 2.50,ir6=0,ialtd=0, /
&rst iat=  124,   69,r1= 2.3,r2= 5.76,r3= 5.76,r4= 9.3,rk2= 2.50,rk3= 2.50,ir6=0,ialtd=0, /
&rst iat=  124,   74,r1= 4.5,r2= 7.99,r3= 7.99,r4=11.5,rk2= 2.50,rk3= 2.50,ir6=0,ialtd=0, /
&rst iat=  124,   88,r1= 2.1,r2= 5.62,r3= 5.62,r4= 9.1,rk2= 2.50,rk3= 2.50,ir6=0,ialtd=0, /
&rst iat=  124,   93,r1= 4.2,r2= 7.69,r3= 7.69,r4=11.2,rk2= 2.50,rk3= 2.50,ir6=0,ialtd=0, /
&rst iat=  124,  105,r1= 1.6,r2= 5.11,r3= 5.11,r4= 8.6,rk2= 2.50,rk3= 2.50,ir6=0,ialtd=0, /
&rst iat=  124,  149,r1= 2.7,r2= 6.20,r3= 6.20,r4= 9.7,rk2= 2.50,rk3= 2.50,ir6=0,ialtd=0, /
&rst iat=  124,  156,r1= 1.8,r2= 5.30,r3= 5.30,r4= 8.8,rk2= 2.50,rk3= 2.50,ir6=0,ialtd=0, /
&rst iat=  129,    5,r1= 7.3,r2=10.79,r3=10.79,r4=14.3,rk2= 2.50,rk3= 2.50,ir6=0,ialtd=0, /
&rst iat=  129,   19,r1= 7.0,r2=10.53,r3=10.53,r4=14.0,rk2= 2.50,rk3= 2.50,ir6=0,ialtd=0, /
&rst iat=  129,   24,r1= 8.5,r2=11.99,r3=11.99,r4=15.5,rk2= 2.50,rk3= 2.50,ir6=0,ialtd=0, /
&rst iat=  129,   36,r1= 5.8,r2= 9.28,r3= 9.28,r4=12.8,rk2= 2.50,rk3= 2.50,ir6=0,ialtd=0, /
&rst iat=  129,   41,r1= 8.0,r2=11.49,r3=11.49,r4=15.0,rk2= 2.50,rk3= 2.50,ir6=0,ialtd=0, /
&rst iat=  129,   53,r1= 2.4,r2= 5.92,r3= 5.92,r4= 9.4,rk2= 2.50,rk3= 2.50,ir6=0,ialtd=0, /
&rst iat=  129,   69,r1= 2.5,r2= 5.96,r3= 5.96,r4= 9.5,rk2= 2.50,rk3= 2.50,ir6=0,ialtd=0, /
&rst iat=  129,   74,r1= 4.3,r2= 7.80,r3= 7.80,r4=11.3,rk2= 2.50,rk3= 2.50,ir6=0,ialtd=0, /
&rst iat=  129,   88,r1= 3.7,r2= 7.19,r3= 7.19,r4=10.7,rk2= 2.50,rk3= 2.50,ir6=0,ialtd=0, /
&rst iat=  129,   93,r1= 6.0,r2= 9.53,r3= 9.53,r4=13.0,rk2= 2.50,rk3= 2.50,ir6=0,ialtd=0, /
&rst iat=  129,  100,r1= 1.8,r2= 5.27,r3= 5.27,r4= 8.8,rk2= 2.50,rk3= 2.50,ir6=0,ialtd=0, /
&rst iat=  129,  105,r1= 2.3,r2= 5.77,r3= 5.77,r4= 9.3,rk2= 2.50,rk3= 2.50,ir6=0,ialtd=0, /
&rst iat=  129,  144,r1= 2.4,r2= 5.88,r3= 5.88,r4= 9.4,rk2= 2.50,rk3= 2.50,ir6=0,ialtd=0, /
&rst iat=  129,  149,r1= 4.5,r2= 8.05,r3= 8.05,r4=11.5,rk2= 2.50,rk3= 2.50,ir6=0,ialtd=0, /
&rst iat=  129,  156,r1= 4.3,r2= 7.84,r3= 7.84,r4=11.3,rk2= 2.50,rk3= 2.50,ir6=0,ialtd=0, /
&rst iat=  129,  167,r1= 3.4,r2= 6.86,r3= 6.86,r4=10.4,rk2= 2.50,rk3= 2.50,ir6=0,ialtd=0, /
&rst iat=  129,  172,r1= 2.4,r2= 5.87,r3= 5.87,r4= 9.4,rk2= 2.50,rk3= 2.50,ir6=0,ialtd=0, /
&rst iat=  144,   19,r1= 6.9,r2=10.42,r3=10.42,r4=13.9,rk2= 2.50,rk3= 2.50,ir6=0,ialtd=0, /
&rst iat=  144,   24,r1= 7.1,r2=10.62,r3=10.62,r4=14.1,rk2= 2.50,rk3= 2.50,ir6=0,ialtd=0, /
&rst iat=  144,   36,r1= 6.4,r2= 9.87,r3= 9.87,r4=13.4,rk2= 2.50,rk3= 2.50,ir6=0,ialtd=0, /
&rst iat=  144,   53,r1= 4.8,r2= 8.33,r3= 8.33,r4=11.8,rk2= 2.50,rk3= 2.50,ir6=0,ialtd=0, /
&rst iat=  144,   69,r1= 2.5,r2= 6.02,r3= 6.02,r4= 9.5,rk2= 2.50,rk3= 2.50,ir6=0,ialtd=0, /
&rst iat=  144,   74,r1= 4.3,r2= 7.81,r3= 7.81,r4=11.3,rk2= 2.50,rk3= 2.50,ir6=0,ialtd=0, /
&rst iat=  144,   93,r1= 2.9,r2= 6.41,r3= 6.41,r4= 9.9,rk2= 2.50,rk3= 2.50,ir6=0,ialtd=0, /
&rst iat=  144,  100,r1= 2.1,r2= 5.59,r3= 5.59,r4= 9.1,rk2= 2.50,rk3= 2.50,ir6=0,ialtd=0, /
&rst iat=  144,  105,r1= 4.3,r2= 7.83,r3= 7.83,r4=11.3,rk2= 2.50,rk3= 2.50,ir6=0,ialtd=0, /
&rst iat=  144,  129,r1= 2.4,r2= 5.88,r3= 5.88,r4= 9.4,rk2= 2.50,rk3= 2.50,ir6=0,ialtd=0, /
&rst iat=  144,  167,r1= 1.9,r2= 5.44,r3= 5.44,r4= 8.9,rk2= 2.50,rk3= 2.50,ir6=0,ialtd=0, /
&rst iat=  144,  172,r1= 3.1,r2= 6.56,r3= 6.56,r4=10.1,rk2= 2.50,rk3= 2.50,ir6=0,ialtd=0, /
&rst iat=  149,   19,r1= 6.8,r2=10.27,r3=10.27,r4=13.8,rk2= 2.50,rk3= 2.50,ir6=0,ialtd=0, /
&rst iat=  149,   24,r1= 6.5,r2= 9.99,r3= 9.99,r4=13.5,rk2= 2.50,rk3= 2.50,ir6=0,ialtd=0, /
&rst iat=  149,   36,r1= 7.0,r2=10.47,r3=10.47,r4=14.0,rk2= 2.50,rk3= 2.50,ir6=0,ialtd=0, /
&rst iat=  149,   53,r1= 6.0,r2= 9.55,r3= 9.55,r4=13.0,rk2= 2.50,rk3= 2.50,ir6=0,ialtd=0, /
&rst iat=  149,   69,r1= 3.0,r2= 6.49,r3= 6.49,r4=10.0,rk2= 2.50,rk3= 2.50,ir6=0,ialtd=0, /
&rst iat=  149,   74,r1= 4.2,r2= 7.67,r3= 7.67,r4=11.2,rk2= 2.50,rk3= 2.50,ir6=0,ialtd=0, /
&rst iat=  149,   88,r1= 1.8,r2= 5.35,r3= 5.35,r4= 8.8,rk2= 2.50,rk3= 2.50,ir6=0,ialtd=0, /
&rst iat=  149,   93,r1= 2.8,r2= 6.25,r3= 6.25,r4= 9.8,rk2= 2.50,rk3= 2.50,ir6=0,ialtd=0, /
&rst iat=  149,  100,r1= 3.9,r2= 7.37,r3= 7.37,r4=10.9,rk2= 2.50,rk3= 2.50,ir6=0,ialtd=0, /
&rst iat=  149,  105,r1= 6.3,r2= 9.82,r3= 9.82,r4=13.3,rk2= 2.50,rk3= 2.50,ir6=0,ialtd=0, /
&rst iat=  149,  124,r1= 2.7,r2= 6.20,r3= 6.20,r4= 9.7,rk2= 2.50,rk3= 2.50,ir6=0,ialtd=0, /
&rst iat=  149,  129,r1= 4.5,r2= 8.05,r3= 8.05,r4=11.5,rk2= 2.50,rk3= 2.50,ir6=0,ialtd=0, /
&rst iat=  149,  156,r1= 1.6,r2= 5.13,r3= 5.13,r4= 8.6,rk2= 2.50,rk3= 2.50,ir6=0,ialtd=0, /
&rst iat=  149,  167,r1= 4.1,r2= 7.61,r3= 7.61,r4=11.1,rk2= 2.50,rk3= 2.50,ir6=0,ialtd=0, /
&rst iat=  149,  172,r1= 5.5,r2= 8.98,r3= 8.98,r4=12.5,rk2= 2.50,rk3= 2.50,ir6=0,ialtd=0, /
&rst iat=  156,   24,r1= 8.4,r2=11.86,r3=11.86,r4=15.4,rk2= 2.50,rk3= 2.50,ir6=0,ialtd=0, /
&rst iat=  156,   36,r1= 7.0,r2=10.47,r3=10.47,r4=14.0,rk2= 2.50,rk3= 2.50,ir6=0,ialtd=0, /
&rst iat=  156,   53,r1= 6.2,r2= 9.72,r3= 9.72,r4=13.2,rk2= 2.50,rk3= 2.50,ir6=0,ialtd=0, /
&rst iat=  156,   69,r1= 5.0,r2= 8.47,r3= 8.47,r4=12.0,rk2= 2.50,rk3= 2.50,ir6=0,ialtd=0, /
&rst iat=  156,   74,r1= 7.2,r2=10.69,r3=10.69,r4=14.2,rk2= 2.50,rk3= 2.50,ir6=0,ialtd=0, /
&rst iat=  156,   88,r1= 2.3,r2= 5.76,r3= 5.76,r4= 9.3,rk2= 2.50,rk3= 2.50,ir6=0,ialtd=0, /
&rst iat=  156,   93,r1= 2.5,r2= 6.04,r3= 6.04,r4= 9.5,rk2= 2.50,rk3= 2.50,ir6=0,ialtd=0, /
&rst iat=  156,  100,r1= 1.9,r2= 5.38,r3= 5.38,r4= 8.9,rk2= 2.50,rk3= 2.50,ir6=0,ialtd=0, /
&rst iat=  156,  105,r1= 3.8,r2= 7.27,r3= 7.27,r4=10.8,rk2= 2.50,rk3= 2.50,ir6=0,ialtd=0, /
&rst iat=  156,  124,r1= 1.8,r2= 5.30,r3= 5.30,r4= 8.8,rk2= 2.50,rk3= 2.50,ir6=0,ialtd=0, /
&rst iat=  156,  129,r1= 4.3,r2= 7.84,r3= 7.84,r4=11.3,rk2= 2.50,rk3= 2.50,ir6=0,ialtd=0, /
&rst iat=  156,  149,r1= 1.6,r2= 5.13,r3= 5.13,r4= 8.6,rk2= 2.50,rk3= 2.50,ir6=0,ialtd=0, /
&rst iat=  156,  172,r1= 1.7,r2= 5.24,r3= 5.24,r4= 8.7,rk2= 2.50,rk3= 2.50,ir6=0,ialtd=0, /
&rst iat=  167,   53,r1= 7.1,r2=10.58,r3=10.58,r4=14.1,rk2= 2.50,rk3= 2.50,ir6=0,ialtd=0, /
&rst iat=  167,   69,r1= 6.6,r2=10.07,r3=10.07,r4=13.6,rk2= 2.50,rk3= 2.50,ir6=0,ialtd=0, /
&rst iat=  167,   88,r1= 4.9,r2= 8.36,r3= 8.36,r4=11.9,rk2= 2.50,rk3= 2.50,ir6=0,ialtd=0, /
&rst iat=  167,   93,r1= 5.8,r2= 9.31,r3= 9.31,r4=12.8,rk2= 2.50,rk3= 2.50,ir6=0,ialtd=0, /
&rst iat=  167,  100,r1= 2.8,r2= 6.33,r3= 6.33,r4= 9.8,rk2= 2.50,rk3= 2.50,ir6=0,ialtd=0, /
&rst iat=  167,  105,r1= 3.7,r2= 7.20,r3= 7.20,r4=10.7,rk2= 2.50,rk3= 2.50,ir6=0,ialtd=0, /
&rst iat=  167,  129,r1= 3.4,r2= 6.86,r3= 6.86,r4=10.4,rk2= 2.50,rk3= 2.50,ir6=0,ialtd=0, /
&rst iat=  167,  144,r1= 1.9,r2= 5.44,r3= 5.44,r4= 8.9,rk2= 2.50,rk3= 2.50,ir6=0,ialtd=0, /
&rst iat=  167,  149,r1= 4.1,r2= 7.61,r3= 7.61,r4=11.1,rk2= 2.50,rk3= 2.50,ir6=0,ialtd=0, /
&rst iat=  172,   36,r1= 7.8,r2=11.28,r3=11.28,r4=14.8,rk2= 2.50,rk3= 2.50,ir6=0,ialtd=0, /
&rst iat=  172,   53,r1= 5.8,r2= 9.31,r3= 9.31,r4=12.8,rk2= 2.50,rk3= 2.50,ir6=0,ialtd=0, /
&rst iat=  172,   69,r1= 6.2,r2= 9.71,r3= 9.71,r4=13.2,rk2= 2.50,rk3= 2.50,ir6=0,ialtd=0, /
&rst iat=  172,   88,r1= 4.8,r2= 8.30,r3= 8.30,r4=11.8,rk2= 2.50,rk3= 2.50,ir6=0,ialtd=0, /
&rst iat=  172,   93,r1= 6.0,r2= 9.50,r3= 9.50,r4=13.0,rk2= 2.50,rk3= 2.50,ir6=0,ialtd=0, /
&rst iat=  172,  100,r1= 1.8,r2= 5.28,r3= 5.28,r4= 8.8,rk2= 2.50,rk3= 2.50,ir6=0,ialtd=0, /
&rst iat=  172,  105,r1= 1.8,r2= 5.31,r3= 5.31,r4= 8.8,rk2= 2.50,rk3= 2.50,ir6=0,ialtd=0, /
&rst iat=  172,  129,r1= 2.4,r2= 5.87,r3= 5.87,r4= 9.4,rk2= 2.50,rk3= 2.50,ir6=0,ialtd=0, /
&rst iat=  172,  144,r1= 3.1,r2= 6.56,r3= 6.56,r4=10.1,rk2= 2.50,rk3= 2.50,ir6=0,ialtd=0, /
&rst iat=  172,  149,r1= 5.5,r2= 8.98,r3= 8.98,r4=12.5,rk2= 2.50,rk3= 2.50,ir6=0,ialtd=0, /
&rst iat=  172,  156,r1= 1.7,r2= 5.24,r3= 5.24,r4= 8.7,rk2= 2.50,rk3= 2.50,ir6=0,ialtd=0, /
&rst iat=  191,   69,r1= 7.4,r2=10.89,r3=10.89,r4=14.4,rk2= 2.50,rk3= 2.50,ir6=0,ialtd=0, /
&rst iat=  191,   88,r1= 6.4,r2= 9.87,r3= 9.87,r4=13.4,rk2= 2.50,rk3= 2.50,ir6=0,ialtd=0, /
&rst iat=  191,   93,r1= 7.5,r2=11.01,r3=11.01,r4=14.5,rk2= 2.50,rk3= 2.50,ir6=0,ialtd=0, /
&rst iat=  191,  100,r1= 5.4,r2= 8.91,r3= 8.91,r4=12.4,rk2= 2.50,rk3= 2.50,ir6=0,ialtd=0, /
&rst iat=  191,  105,r1= 6.7,r2=10.24,r3=10.24,r4=13.7,rk2= 2.50,rk3= 2.50,ir6=0,ialtd=0, /
&rst iat=  191,  124,r1= 2.6,r2= 6.14,r3= 6.14,r4= 9.6,rk2= 2.50,rk3= 2.50,ir6=0,ialtd=0, /
&rst iat=  191,  129,r1= 4.3,r2= 7.76,r3= 7.76,r4=11.3,rk2= 2.50,rk3= 2.50,ir6=0,ialtd=0, /
&rst iat=  191,  144,r1= 1.8,r2= 5.31,r3= 5.31,r4= 8.8,rk2= 2.50,rk3= 2.50,ir6=0,ialtd=0, /
&rst iat=  191,  149,r1= 3.4,r2= 6.90,r3= 6.90,r4=10.4,rk2= 2.50,rk3= 2.50,ir6=0,ialtd=0, /
&rst iat=  191,  156,r1= 2.0,r2= 5.54,r3= 5.54,r4= 9.0,rk2= 2.50,rk3= 2.50,ir6=0,ialtd=0, /
&rst iat=  191,  172,r1= 2.4,r2= 5.94,r3= 5.94,r4= 9.4,rk2= 2.50,rk3= 2.50,ir6=0,ialtd=0, /
&rst iat=  196,   53,r1= 7.9,r2=11.36,r3=11.36,r4=14.9,rk2= 2.50,rk3= 2.50,ir6=0,ialtd=0, /
&rst iat=  196,   69,r1= 5.9,r2= 9.44,r3= 9.44,r4=12.9,rk2= 2.50,rk3= 2.50,ir6=0,ialtd=0, /
&rst iat=  196,   74,r1= 7.4,r2=10.87,r3=10.87,r4=14.4,rk2= 2.50,rk3= 2.50,ir6=0,ialtd=0, /
&rst iat=  196,   88,r1= 5.8,r2= 9.26,r3= 9.26,r4=12.8,rk2= 2.50,rk3= 2.50,ir6=0,ialtd=0, /
&rst iat=  196,   93,r1= 7.3,r2=10.81,r3=10.81,r4=14.3,rk2= 2.50,rk3= 2.50,ir6=0,ialtd=0, /
&rst iat=  196,  100,r1= 5.3,r2= 8.76,r3= 8.76,r4=12.3,rk2= 2.50,rk3= 2.50,ir6=0,ialtd=0, /
&rst iat=  196,  105,r1= 6.8,r2=10.28,r3=10.28,r4=13.8,rk2= 2.50,rk3= 2.50,ir6=0,ialtd=0, /
&rst iat=  196,  124,r1= 1.9,r2= 5.41,r3= 5.41,r4= 8.9,rk2= 2.50,rk3= 2.50,ir6=0,ialtd=0, /
&rst iat=  196,  129,r1= 3.1,r2= 6.56,r3= 6.56,r4=10.1,rk2= 2.50,rk3= 2.50,ir6=0,ialtd=0, /
&rst iat=  196,  149,r1= 2.4,r2= 5.92,r3= 5.92,r4= 9.4,rk2= 2.50,rk3= 2.50,ir6=0,ialtd=0, /
&rst iat=  196,  156,r1= 2.9,r2= 6.42,r3= 6.42,r4= 9.9,rk2= 2.50,rk3= 2.50,ir6=0,ialtd=0, /
&rst iat=  196,  167,r1= 1.9,r2= 5.40,r3= 5.40,r4= 8.9,rk2= 2.50,rk3= 2.50,ir6=0,ialtd=0, /
&rst iat=  196,  172,r1= 3.5,r2= 6.95,r3= 6.95,r4=10.5,rk2= 2.50,rk3= 2.50,ir6=0,ialtd=0, /
