# Supplementary material for: Accelerated flexible protein-ligand docking using Hamiltonian replica exchange with a repulsive biasing potential
Source: PLoS One. 2017 Feb 16;12(2):e0172072. doi: 10.1371/journal.pone.0172072 (PMC5313199; doi:10.1371/journal.pone.0172072)
Supplement: S1 File — (ZIP) [file pone.0172072.s001.zip › BPREMD_example/setup/dis.in]

&rst iat= 24	5	r1= 2.7	r2= 6.22	r3= 6.22	r4= 9.7	rk2= 2.50	rk3= 2.50	ir6=0	ialtd=0	/
&rst iat= 24	36	r1= 1.5	r2= 5.03	r3= 5.03	r4= 8.5	rk2= 2.50	rk3= 2.50	ir6=0	ialtd=0	/
&rst iat= 24	41	r1= 2.6	r2= 6.15	r3= 6.15	r4= 9.6	rk2= 2.50	rk3= 2.50	ir6=0	ialtd=0	/
&rst iat= 24	53	r1= 4.0	r2= 7.47	r3= 7.47	r4=11.0	rk2= 2.50	rk3= 2.50	ir6=0	ialtd=0	/
&rst iat= 24	69	r1= 2.8	r2= 6.26	r3= 6.26	r4= 9.8	rk2= 2.50	rk3= 2.50	ir6=0	ialtd=0	/
&rst iat= 24	74	r1= 2.6	r2= 6.08	r3= 6.08	r4= 9.6	rk2= 2.50	rk3= 2.50	ir6=0	ialtd=0	/
&rst iat= 24	88	r1= 2.8	r2= 6.29	r3= 6.29	r4= 9.8	rk2= 2.50	rk3= 2.50	ir6=0	ialtd=0	/
&rst iat= 24	93	r1= 2.8	r2= 6.29	r3= 6.29	r4= 9.8	rk2= 2.50	rk3= 2.50	ir6=0	ialtd=0	/
&rst iat= 24	100	r1= 5.8	r2= 9.28	r3= 9.28	r4=12.8	rk2= 2.50	rk3= 2.50	ir6=0	ialtd=0	/
&rst iat= 24	105	r1= 7.3	r2=10.83	r3=10.83	r4=14.3	rk2= 2.50	rk3= 2.50	ir6=0	ialtd=0	/
&rst iat= 24	124	r1= 7.8	r2=11.32	r3=11.32	r4=14.8	rk2= 2.50	rk3= 2.50	ir6=0	ialtd=0	/
&rst iat= 24	129	r1= 8.5	r2=11.99	r3=11.99	r4=15.5	rk2= 2.50	rk3= 2.50	ir6=0	ialtd=0	/
&rst iat= 24	144	r1= 7.1	r2=10.62	r3=10.62	r4=14.1	rk2= 2.50	rk3= 2.50	ir6=0	ialtd=0	/
&rst iat= 24	149	r1= 6.5	r2= 9.99	r3= 9.99	r4=13.5	rk2= 2.50	rk3= 2.50	ir6=0	ialtd=0	/
&rst iat= 24	156	r1= 8.4	r2=11.86	r3=11.86	r4=15.4	rk2= 2.50	rk3= 2.50	ir6=0	ialtd=0	/
&rst iat= 36	5	r1= 2.0	r2= 5.50	r3= 5.50	r4= 9.0	rk2= 2.50	rk3= 2.50	ir6=0	ialtd=0	/
&rst iat= 36	24	r1= 1.5	r2= 5.03	r3= 5.03	r4= 8.5	rk2= 2.50	rk3= 2.50	ir6=0	ialtd=0	/
&rst iat= 36	69	r1= 1.9	r2= 5.44	r3= 5.44	r4= 8.9	rk2= 2.50	rk3= 2.50	ir6=0	ialtd=0	/
&rst iat= 36	74	r1= 3.3	r2= 6.76	r3= 6.76	r4=10.3	rk2= 2.50	rk3= 2.50	ir6=0	ialtd=0	/
&rst iat= 36	88	r1= 1.8	r2= 5.30	r3= 5.30	r4= 8.8	rk2= 2.50	rk3= 2.50	ir6=0	ialtd=0	/
&rst iat= 36	93	r1= 2.6	r2= 6.10	r3= 6.10	r4= 9.6	rk2= 2.50	rk3= 2.50	ir6=0	ialtd=0	/
&rst iat= 36	100	r1= 2.6	r2= 6.06	r3= 6.06	r4= 9.6	rk2= 2.50	rk3= 2.50	ir6=0	ialtd=0	/
&rst iat= 36	105	r1= 3.1	r2= 6.64	r3= 6.64	r4=10.1	rk2= 2.50	rk3= 2.50	ir6=0	ialtd=0	/
&rst iat= 36	124	r1= 5.4	r2= 8.91	r3= 8.91	r4=12.4	rk2= 2.50	rk3= 2.50	ir6=0	ialtd=0	/
&rst iat= 36	129	r1= 5.8	r2= 9.28	r3= 9.28	r4=12.8	rk2= 2.50	rk3= 2.50	ir6=0	ialtd=0	/
&rst iat= 36	144	r1= 6.4	r2= 9.87	r3= 9.87	r4=13.4	rk2= 2.50	rk3= 2.50	ir6=0	ialtd=0	/
&rst iat= 36	149	r1= 7.0	r2=10.47	r3=10.47	r4=14.0	rk2= 2.50	rk3= 2.50	ir6=0	ialtd=0	/
&rst iat= 36	156	r1= 7.0	r2=10.47	r3=10.47	r4=14.0	rk2= 2.50	rk3= 2.50	ir6=0	ialtd=0	/
&rst iat= 36	172	r1= 7.8	r2=11.28	r3=11.28	r4=14.8	rk2= 2.50	rk3= 2.50	ir6=0	ialtd=0	/
&rst iat= 41	5	r1= 2.9	r2= 6.41	r3= 6.41	r4= 9.9	rk2= 2.50	rk3= 2.50	ir6=0	ialtd=0	/
&rst iat= 41	19	r1= 1.8	r2= 5.28	r3= 5.28	r4= 8.8	rk2= 2.50	rk3= 2.50	ir6=0	ialtd=0	/
&rst iat= 41	24	r1= 2.6	r2= 6.15	r3= 6.15	r4= 9.6	rk2= 2.50	rk3= 2.50	ir6=0	ialtd=0	/
&rst iat= 41	53	r1= 2.4	r2= 5.89	r3= 5.89	r4= 9.4	rk2= 2.50	rk3= 2.50	ir6=0	ialtd=0	/
&rst iat= 41	69	r1= 4.5	r2= 7.97	r3= 7.97	r4=11.5	rk2= 2.50	rk3= 2.50	ir6=0	ialtd=0	/
&rst iat= 41	74	r1= 5.6	r2= 9.08	r3= 9.08	r4=12.6	rk2= 2.50	rk3= 2.50	ir6=0	ialtd=0	/
&rst iat= 41	88	r1= 4.0	r2= 7.54	r3= 7.54	r4=11.0	rk2= 2.50	rk3= 2.50	ir6=0	ialtd=0	/
&rst iat= 41	93	r1= 4.3	r2= 7.77	r3= 7.77	r4=11.3	rk2= 2.50	rk3= 2.50	ir6=0	ialtd=0	/
&rst iat= 41	100	r1= 4.5	r2= 7.96	r3= 7.96	r4=11.5	rk2= 2.50	rk3= 2.50	ir6=0	ialtd=0	/
&rst iat= 41	105	r1= 4.5	r2= 8.01	r3= 8.01	r4=11.5	rk2= 2.50	rk3= 2.50	ir6=0	ialtd=0	/
&rst iat= 41	124	r1= 7.7	r2=11.16	r3=11.16	r4=14.7	rk2= 2.50	rk3= 2.50	ir6=0	ialtd=0	/
&rst iat= 41	129	r1= 8.0	r2=11.49	r3=11.49	r4=15.0	rk2= 2.50	rk3= 2.50	ir6=0	ialtd=0	/
&rst iat= 53	5	r1= 2.2	r2= 5.66	r3= 5.66	r4= 9.2	rk2= 2.50	rk3= 2.50	ir6=0	ialtd=0	/
&rst iat= 53	19	r1= 2.0	r2= 5.53	r3= 5.53	r4= 9.0	rk2= 2.50	rk3= 2.50	ir6=0	ialtd=0	/
&rst iat= 53	24	r1= 4.0	r2= 7.47	r3= 7.47	r4=11.0	rk2= 2.50	rk3= 2.50	ir6=0	ialtd=0	/
&rst iat= 53	41	r1= 2.4	r2= 5.89	r3= 5.89	r4= 9.4	rk2= 2.50	rk3= 2.50	ir6=0	ialtd=0	/
&rst iat= 53	74	r1= 2.0	r2= 5.53	r3= 5.53	r4= 9.0	rk2= 2.50	rk3= 2.50	ir6=0	ialtd=0	/
&rst iat= 53	88	r1= 1.9	r2= 5.40	r3= 5.40	r4= 8.9	rk2= 2.50	rk3= 2.50	ir6=0	ialtd=0	/
&rst iat= 53	93	r1= 3.9	r2= 7.43	r3= 7.43	r4=10.9	rk2= 2.50	rk3= 2.50	ir6=0	ialtd=0	/
&rst iat= 53	105	r1= 1.6	r2= 5.14	r3= 5.14	r4= 8.6	rk2= 2.50	rk3= 2.50	ir6=0	ialtd=0	/
&rst iat= 53	124	r1= 2.8	r2= 6.34	r3= 6.34	r4= 9.8	rk2= 2.50	rk3= 2.50	ir6=0	ialtd=0	/
&rst iat= 53	129	r1= 2.4	r2= 5.92	r3= 5.92	r4= 9.4	rk2= 2.50	rk3= 2.50	ir6=0	ialtd=0	/
&rst iat= 53	144	r1= 4.8	r2= 8.33	r3= 8.33	r4=11.8	rk2= 2.50	rk3= 2.50	ir6=0	ialtd=0	/
&rst iat= 53	149	r1= 6.0	r2= 9.55	r3= 9.55	r4=13.0	rk2= 2.50	rk3= 2.50	ir6=0	ialtd=0	/
&rst iat= 53	156	r1= 6.2	r2= 9.72	r3= 9.72	r4=13.2	rk2= 2.50	rk3= 2.50	ir6=0	ialtd=0	/
&rst iat= 53	167	r1= 7.1	r2=10.58	r3=10.58	r4=14.1	rk2= 2.50	rk3= 2.50	ir6=0	ialtd=0	/
&rst iat= 53	172	r1= 5.8	r2= 9.31	r3= 9.31	r4=12.8	rk2= 2.50	rk3= 2.50	ir6=0	ialtd=0	/
&rst iat= 69	5	r1= 3.0	r2= 6.50	r3= 6.50	r4=10.0	rk2= 2.50	rk3= 2.50	ir6=0	ialtd=0	/
&rst iat= 69	19	r1= 1.5	r2= 5.01	r3= 5.01	r4= 8.5	rk2= 2.50	rk3= 2.50	ir6=0	ialtd=0	/
&rst iat= 69	24	r1= 2.8	r2= 6.26	r3= 6.26	r4= 9.8	rk2= 2.50	rk3= 2.50	ir6=0	ialtd=0	/
&rst iat= 69	36	r1= 1.9	r2= 5.44	r3= 5.44	r4= 8.9	rk2= 2.50	rk3= 2.50	ir6=0	ialtd=0	/
&rst iat= 69	41	r1= 4.5	r2= 7.97	r3= 7.97	r4=11.5	rk2= 2.50	rk3= 2.50	ir6=0	ialtd=0	/
&rst iat= 69	93	r1= 2.6	r2= 6.12	r3= 6.12	r4= 9.6	rk2= 2.50	rk3= 2.50	ir6=0	ialtd=0	/
&rst iat= 69	100	r1= 2.0	r2= 5.48	r3= 5.48	r4= 9.0	rk2= 2.50	rk3= 2.50	ir6=0	ialtd=0	/
&rst iat= 69	105	r1= 3.7	r2= 7.21	r3= 7.21	r4=10.7	rk2= 2.50	rk3= 2.50	ir6=0	ialtd=0	/
&rst iat= 69	124	r1= 2.3	r2= 5.76	r3= 5.76	r4= 9.3	rk2= 2.50	rk3= 2.50	ir6=0	ialtd=0	/
&rst iat= 69	129	r1= 2.5	r2= 5.96	r3= 5.96	r4= 9.5	rk2= 2.50	rk3= 2.50	ir6=0	ialtd=0	/
&rst iat= 69	144	r1= 2.5	r2= 6.02	r3= 6.02	r4= 9.5	rk2= 2.50	rk3= 2.50	ir6=0	ialtd=0	/
&rst iat= 69	149	r1= 3.0	r2= 6.49	r3= 6.49	r4=10.0	rk2= 2.50	rk3= 2.50	ir6=0	ialtd=0	/
&rst iat= 69	156	r1= 5.0	r2= 8.47	r3= 8.47	r4=12.0	rk2= 2.50	rk3= 2.50	ir6=0	ialtd=0	/
&rst iat= 69	167	r1= 6.6	r2=10.07	r3=10.07	r4=13.6	rk2= 2.50	rk3= 2.50	ir6=0	ialtd=0	/
&rst iat= 69	172	r1= 6.2	r2= 9.71	r3= 9.71	r4=13.2	rk2= 2.50	rk3= 2.50	ir6=0	ialtd=0	/
&rst iat= 74	5	r1= 2.3	r2= 5.75	r3= 5.75	r4= 9.3	rk2= 2.50	rk3= 2.50	ir6=0	ialtd=0	/
&rst iat= 74	24	r1= 2.6	r2= 6.08	r3= 6.08	r4= 9.6	rk2= 2.50	rk3= 2.50	ir6=0	ialtd=0	/
&rst iat= 74	36	r1= 3.3	r2= 6.76	r3= 6.76	r4=10.3	rk2= 2.50	rk3= 2.50	ir6=0	ialtd=0	/
&rst iat= 74	41	r1= 5.6	r2= 9.08	r3= 9.08	r4=12.6	rk2= 2.50	rk3= 2.50	ir6=0	ialtd=0	/
&rst iat= 74	53	r1= 2.0	r2= 5.53	r3= 5.53	r4= 9.0	rk2= 2.50	rk3= 2.50	ir6=0	ialtd=0	/
&rst iat= 74	88	r1= 2.5	r2= 5.96	r3= 5.96	r4= 9.5	rk2= 2.50	rk3= 2.50	ir6=0	ialtd=0	/
&rst iat= 74	93	r1= 4.4	r2= 7.91	r3= 7.91	r4=11.4	rk2= 2.50	rk3= 2.50	ir6=0	ialtd=0	/
&rst iat= 74	100	r1= 4.6	r2= 8.07	r3= 8.07	r4=11.6	rk2= 2.50	rk3= 2.50	ir6=0	ialtd=0	/
&rst iat= 74	105	r1= 6.2	r2= 9.70	r3= 9.70	r4=13.2	rk2= 2.50	rk3= 2.50	ir6=0	ialtd=0	/
&rst iat= 74	124	r1= 4.5	r2= 7.99	r3= 7.99	r4=11.5	rk2= 2.50	rk3= 2.50	ir6=0	ialtd=0	/
&rst iat= 74	129	r1= 4.3	r2= 7.80	r3= 7.80	r4=11.3	rk2= 2.50	rk3= 2.50	ir6=0	ialtd=0	/
&rst iat= 74	144	r1= 4.3	r2= 7.81	r3= 7.81	r4=11.3	rk2= 2.50	rk3= 2.50	ir6=0	ialtd=0	/
&rst iat= 74	149	r1= 4.2	r2= 7.67	r3= 7.67	r4=11.2	rk2= 2.50	rk3= 2.50	ir6=0	ialtd=0	/
&rst iat= 74	156	r1= 7.2	r2=10.69	r3=10.69	r4=14.2	rk2= 2.50	rk3= 2.50	ir6=0	ialtd=0	/
&rst iat= 88	5	r1= 5.5	r2= 8.98	r3= 8.98	r4=12.5	rk2= 2.50	rk3= 2.50	ir6=0	ialtd=0	/
&rst iat= 88	19	r1= 2.8	r2= 6.25	r3= 6.25	r4= 9.8	rk2= 2.50	rk3= 2.50	ir6=0	ialtd=0	/
&rst iat= 88	24	r1= 2.8	r2= 6.29	r3= 6.29	r4= 9.8	rk2= 2.50	rk3= 2.50	ir6=0	ialtd=0	/
&rst iat= 88	36	r1= 1.8	r2= 5.30	r3= 5.30	r4= 8.8	rk2= 2.50	rk3= 2.50	ir6=0	ialtd=0	/
&rst iat= 88	41	r1= 4.0	r2= 7.54	r3= 7.54	r4=11.0	rk2= 2.50	rk3= 2.50	ir6=0	ialtd=0	/
&rst iat= 88	53	r1= 1.9	r2= 5.40	r3= 5.40	r4= 8.9	rk2= 2.50	rk3= 2.50	ir6=0	ialtd=0	/
&rst iat= 88	74	r1= 2.5	r2= 5.96	r3= 5.96	r4= 9.5	rk2= 2.50	rk3= 2.50	ir6=0	ialtd=0	/
&rst iat= 88	105	r1= 2.6	r2= 6.15	r3= 6.15	r4= 9.6	rk2= 2.50	rk3= 2.50	ir6=0	ialtd=0	/
&rst iat= 88	124	r1= 2.1	r2= 5.62	r3= 5.62	r4= 9.1	rk2= 2.50	rk3= 2.50	ir6=0	ialtd=0	/
&rst iat= 88	129	r1= 3.7	r2= 7.19	r3= 7.19	r4=10.7	rk2= 2.50	rk3= 2.50	ir6=0	ialtd=0	/
&rst iat= 88	149	r1= 1.8	r2= 5.35	r3= 5.35	r4= 8.8	rk2= 2.50	rk3= 2.50	ir6=0	ialtd=0	/
&rst iat= 88	156	r1= 2.3	r2= 5.76	r3= 5.76	r4= 9.3	rk2= 2.50	rk3= 2.50	ir6=0	ialtd=0	/
&rst iat= 88	167	r1= 4.9	r2= 8.36	r3= 8.36	r4=11.9	rk2= 2.50	rk3= 2.50	ir6=0	ialtd=0	/
&rst iat= 88	172	r1= 4.8	r2= 8.30	r3= 8.30	r4=11.8	rk2= 2.50	rk3= 2.50	ir6=0	ialtd=0	/
&rst iat= 93	5	r1= 6.9	r2=10.40	r3=10.40	r4=13.9	rk2= 2.50	rk3= 2.50	ir6=0	ialtd=0	/
&rst iat= 93	19	r1= 3.6	r2= 7.12	r3= 7.12	r4=10.6	rk2= 2.50	rk3= 2.50	ir6=0	ialtd=0	/
&rst iat= 93	24	r1= 2.8	r2= 6.29	r3= 6.29	r4= 9.8	rk2= 2.50	rk3= 2.50	ir6=0	ialtd=0	/
&rst iat= 93	36	r1= 2.6	r2= 6.10	r3= 6.10	r4= 9.6	rk2= 2.50	rk3= 2.50	ir6=0	ialtd=0	/
&rst iat= 93	41	r1= 4.3	r2= 7.77	r3= 7.77	r4=11.3	rk2= 2.50	rk3= 2.50	ir6=0	ialtd=0	/
&rst iat= 93	53	r1= 3.9	r2= 7.43	r3= 7.43	r4=10.9	rk2= 2.50	rk3= 2.50	ir6=0	ialtd=0	/
&rst iat= 93	69	r1= 2.6	r2= 6.12	r3= 6.12	r4= 9.6	rk2= 2.50	rk3= 2.50	ir6=0	ialtd=0	/
&rst iat= 93	74	r1= 4.4	r2= 7.91	r3= 7.91	r4=11.4	rk2= 2.50	rk3= 2.50	ir6=0	ialtd=0	/
&rst iat= 93	100	r1= 1.8	r2= 5.35	r3= 5.35	r4= 8.8	rk2= 2.50	rk3= 2.50	ir6=0	ialtd=0	/
&rst iat= 93	105	r1= 4.0	r2= 7.49	r3= 7.49	r4=11.0	rk2= 2.50	rk3= 2.50	ir6=0	ialtd=0	/
&rst iat= 93	124	r1= 4.2	r2= 7.69	r3= 7.69	r4=11.2	rk2= 2.50	rk3= 2.50	ir6=0	ialtd=0	/
&rst iat= 93	129	r1= 6.0	r2= 9.53	r3= 9.53	r4=13.0	rk2= 2.50	rk3= 2.50	ir6=0	ialtd=0	/
&rst iat= 93	144	r1= 2.9	r2= 6.41	r3= 6.41	r4= 9.9	rk2= 2.50	rk3= 2.50	ir6=0	ialtd=0	/
&rst iat= 93	149	r1= 2.8	r2= 6.25	r3= 6.25	r4= 9.8	rk2= 2.50	rk3= 2.50	ir6=0	ialtd=0	/
&rst iat= 93	156	r1= 2.5	r2= 6.04	r3= 6.04	r4= 9.5	rk2= 2.50	rk3= 2.50	ir6=0	ialtd=0	/
&rst iat= 93	167	r1= 5.8	r2= 9.31	r3= 9.31	r4=12.8	rk2= 2.50	rk3= 2.50	ir6=0	ialtd=0	/
&rst iat= 93	172	r1= 6.0	r2= 9.50	r3= 9.50	r4=13.0	rk2= 2.50	rk3= 2.50	ir6=0	ialtd=0	/
&rst iat= 100	5	r1= 6.6	r2=10.12	r3=10.12	r4=13.6	rk2= 2.50	rk3= 2.50	ir6=0	ialtd=0	/
&rst iat= 100	19	r1= 5.0	r2= 8.51	r3= 8.51	r4=12.0	rk2= 2.50	rk3= 2.50	ir6=0	ialtd=0	/
&rst iat= 100	24	r1= 5.8	r2= 9.28	r3= 9.28	r4=12.8	rk2= 2.50	rk3= 2.50	ir6=0	ialtd=0	/
&rst iat= 100	36	r1= 2.6	r2= 6.06	r3= 6.06	r4= 9.6	rk2= 2.50	rk3= 2.50	ir6=0	ialtd=0	/
&rst iat= 100	41	r1= 4.5	r2= 7.96	r3= 7.96	r4=11.5	rk2= 2.50	rk3= 2.50	ir6=0	ialtd=0	/
&rst iat= 100	69	r1= 2.0	r2= 5.48	r3= 5.48	r4= 9.0	rk2= 2.50	rk3= 2.50	ir6=0	ialtd=0	/
&rst iat= 100	74	r1= 4.6	r2= 8.07	r3= 8.07	r4=11.6	rk2= 2.50	rk3= 2.50	ir6=0	ialtd=0	/
&rst iat= 100	93	r1= 1.8	r2= 5.35	r3= 5.35	r4= 8.8	rk2= 2.50	rk3= 2.50	ir6=0	ialtd=0	/
&rst iat= 100	129	r1= 1.8	r2= 5.27	r3= 5.27	r4= 8.8	rk2= 2.50	rk3= 2.50	ir6=0	ialtd=0	/
&rst iat= 100	144	r1= 2.1	r2= 5.59	r3= 5.59	r4= 9.1	rk2= 2.50	rk3= 2.50	ir6=0	ialtd=0	/
&rst iat= 100	149	r1= 3.9	r2= 7.37	r3= 7.37	r4=10.9	rk2= 2.50	rk3= 2.50	ir6=0	ialtd=0	/
&rst iat= 100	156	r1= 1.9	r2= 5.38	r3= 5.38	r4= 8.9	rk2= 2.50	rk3= 2.50	ir6=0	ialtd=0	/
&rst iat= 100	167	r1= 2.8	r2= 6.33	r3= 6.33	r4= 9.8	rk2= 2.50	rk3= 2.50	ir6=0	ialtd=0	/
&rst iat= 100	172	r1= 1.8	r2= 5.28	r3= 5.28	r4= 8.8	rk2= 2.50	rk3= 2.50	ir6=0	ialtd=0	/
&rst iat= 105	5	r1= 7.1	r2=10.63	r3=10.63	r4=14.1	rk2= 2.50	rk3= 2.50	ir6=0	ialtd=0	/
&rst iat= 105	19	r1= 6.2	r2= 9.72	r3= 9.72	r4=13.2	rk2= 2.50	rk3= 2.50	ir6=0	ialtd=0	/
&rst iat= 105	24	r1= 7.3	r2=10.83	r3=10.83	r4=14.3	rk2= 2.50	rk3= 2.50	ir6=0	ialtd=0	/
&rst iat= 105	36	r1= 3.1	r2= 6.64	r3= 6.64	r4=10.1	rk2= 2.50	rk3= 2.50	ir6=0	ialtd=0	/
&rst iat= 105	41	r1= 4.5	r2= 8.01	r3= 8.01	r4=11.5	rk2= 2.50	rk3= 2.50	ir6=0	ialtd=0	/
&rst iat= 105	53	r1= 1.6	r2= 5.14	r3= 5.14	r4= 8.6	rk2= 2.50	rk3= 2.50	ir6=0	ialtd=0	/
&rst iat= 105	69	r1= 3.7	r2= 7.21	r3= 7.21	r4=10.7	rk2= 2.50	rk3= 2.50	ir6=0	ialtd=0	/
&rst iat= 105	74	r1= 6.2	r2= 9.70	r3= 9.70	r4=13.2	rk2= 2.50	rk3= 2.50	ir6=0	ialtd=0	/
&rst iat= 105	88	r1= 2.6	r2= 6.15	r3= 6.15	r4= 9.6	rk2= 2.50	rk3= 2.50	ir6=0	ialtd=0	/
&rst iat= 105	93	r1= 4.0	r2= 7.49	r3= 7.49	r4=11.0	rk2= 2.50	rk3= 2.50	ir6=0	ialtd=0	/
&rst iat= 105	124	r1= 1.6	r2= 5.11	r3= 5.11	r4= 8.6	rk2= 2.50	rk3= 2.50	ir6=0	ialtd=0	/
&rst iat= 105	129	r1= 2.3	r2= 5.77	r3= 5.77	r4= 9.3	rk2= 2.50	rk3= 2.50	ir6=0	ialtd=0	/
&rst iat= 105	144	r1= 4.3	r2= 7.83	r3= 7.83	r4=11.3	rk2= 2.50	rk3= 2.50	ir6=0	ialtd=0	/
&rst iat= 105	149	r1= 6.3	r2= 9.82	r3= 9.82	r4=13.3	rk2= 2.50	rk3= 2.50	ir6=0	ialtd=0	/
&rst iat= 105	156	r1= 3.8	r2= 7.27	r3= 7.27	r4=10.8	rk2= 2.50	rk3= 2.50	ir6=0	ialtd=0	/
&rst iat= 105	167	r1= 3.7	r2= 7.20	r3= 7.20	r4=10.7	rk2= 2.50	rk3= 2.50	ir6=0	ialtd=0	/
&rst iat= 105	172	r1= 1.8	r2= 5.31	r3= 5.31	r4= 8.8	rk2= 2.50	rk3= 2.50	ir6=0	ialtd=0	/
&rst iat= 124	5	r1= 8.0	r2=11.47	r3=11.47	r4=15.0	rk2= 2.50	rk3= 2.50	ir6=0	ialtd=0	/
&rst iat= 124	19	r1= 6.8	r2=10.34	r3=10.34	r4=13.8	rk2= 2.50	rk3= 2.50	ir6=0	ialtd=0	/
&rst iat= 124	24	r1= 7.8	r2=11.32	r3=11.32	r4=14.8	rk2= 2.50	rk3= 2.50	ir6=0	ialtd=0	/
&rst iat= 124	36	r1= 5.4	r2= 8.91	r3= 8.91	r4=12.4	rk2= 2.50	rk3= 2.50	ir6=0	ialtd=0	/
&rst iat= 124	41	r1= 7.7	r2=11.16	r3=11.16	r4=14.7	rk2= 2.50	rk3= 2.50	ir6=0	ialtd=0	/
&rst iat= 124	53	r1= 2.8	r2= 6.34	r3= 6.34	r4= 9.8	rk2= 2.50	rk3= 2.50	ir6=0	ialtd=0	/
&rst iat= 124	69	r1= 2.3	r2= 5.76	r3= 5.76	r4= 9.3	rk2= 2.50	rk3= 2.50	ir6=0	ialtd=0	/
&rst iat= 124	74	r1= 4.5	r2= 7.99	r3= 7.99	r4=11.5	rk2= 2.50	rk3= 2.50	ir6=0	ialtd=0	/
&rst iat= 124	88	r1= 2.1	r2= 5.62	r3= 5.62	r4= 9.1	rk2= 2.50	rk3= 2.50	ir6=0	ialtd=0	/
&rst iat= 124	93	r1= 4.2	r2= 7.69	r3= 7.69	r4=11.2	rk2= 2.50	rk3= 2.50	ir6=0	ialtd=0	/
&rst iat= 124	105	r1= 1.6	r2= 5.11	r3= 5.11	r4= 8.6	rk2= 2.50	rk3= 2.50	ir6=0	ialtd=0	/
&rst iat= 124	149	r1= 2.7	r2= 6.20	r3= 6.20	r4= 9.7	rk2= 2.50	rk3= 2.50	ir6=0	ialtd=0	/
&rst iat= 124	156	r1= 1.8	r2= 5.30	r3= 5.30	r4= 8.8	rk2= 2.50	rk3= 2.50	ir6=0	ialtd=0	/
&rst iat= 129	5	r1= 7.3	r2=10.79	r3=10.79	r4=14.3	rk2= 2.50	rk3= 2.50	ir6=0	ialtd=0	/
&rst iat= 129	19	r1= 7.0	r2=10.53	r3=10.53	r4=14.0	rk2= 2.50	rk3= 2.50	ir6=0	ialtd=0	/
&rst iat= 129	24	r1= 8.5	r2=11.99	r3=11.99	r4=15.5	rk2= 2.50	rk3= 2.50	ir6=0	ialtd=0	/
&rst iat= 129	36	r1= 5.8	r2= 9.28	r3= 9.28	r4=12.8	rk2= 2.50	rk3= 2.50	ir6=0	ialtd=0	/
&rst iat= 129	41	r1= 8.0	r2=11.49	r3=11.49	r4=15.0	rk2= 2.50	rk3= 2.50	ir6=0	ialtd=0	/
&rst iat= 129	53	r1= 2.4	r2= 5.92	r3= 5.92	r4= 9.4	rk2= 2.50	rk3= 2.50	ir6=0	ialtd=0	/
&rst iat= 129	69	r1= 2.5	r2= 5.96	r3= 5.96	r4= 9.5	rk2= 2.50	rk3= 2.50	ir6=0	ialtd=0	/
&rst iat= 129	74	r1= 4.3	r2= 7.80	r3= 7.80	r4=11.3	rk2= 2.50	rk3= 2.50	ir6=0	ialtd=0	/
&rst iat= 129	88	r1= 3.7	r2= 7.19	r3= 7.19	r4=10.7	rk2= 2.50	rk3= 2.50	ir6=0	ialtd=0	/
&rst iat= 129	93	r1= 6.0	r2= 9.53	r3= 9.53	r4=13.0	rk2= 2.50	rk3= 2.50	ir6=0	ialtd=0	/
&rst iat= 129	100	r1= 1.8	r2= 5.27	r3= 5.27	r4= 8.8	rk2= 2.50	rk3= 2.50	ir6=0	ialtd=0	/
&rst iat= 129	105	r1= 2.3	r2= 5.77	r3= 5.77	r4= 9.3	rk2= 2.50	rk3= 2.50	ir6=0	ialtd=0	/
&rst iat= 129	144	r1= 2.4	r2= 5.88	r3= 5.88	r4= 9.4	rk2= 2.50	rk3= 2.50	ir6=0	ialtd=0	/
&rst iat= 129	149	r1= 4.5	r2= 8.05	r3= 8.05	r4=11.5	rk2= 2.50	rk3= 2.50	ir6=0	ialtd=0	/
&rst iat= 129	156	r1= 4.3	r2= 7.84	r3= 7.84	r4=11.3	rk2= 2.50	rk3= 2.50	ir6=0	ialtd=0	/
&rst iat= 129	167	r1= 3.4	r2= 6.86	r3= 6.86	r4=10.4	rk2= 2.50	rk3= 2.50	ir6=0	ialtd=0	/
&rst iat= 129	172	r1= 2.4	r2= 5.87	r3= 5.87	r4= 9.4	rk2= 2.50	rk3= 2.50	ir6=0	ialtd=0	/
&rst iat= 144	19	r1= 6.9	r2=10.42	r3=10.42	r4=13.9	rk2= 2.50	rk3= 2.50	ir6=0	ialtd=0	/
&rst iat= 144	24	r1= 7.1	r2=10.62	r3=10.62	r4=14.1	rk2= 2.50	rk3= 2.50	ir6=0	ialtd=0	/
&rst iat= 144	36	r1= 6.4	r2= 9.87	r3= 9.87	r4=13.4	rk2= 2.50	rk3= 2.50	ir6=0	ialtd=0	/
&rst iat= 144	53	r1= 4.8	r2= 8.33	r3= 8.33	r4=11.8	rk2= 2.50	rk3= 2.50	ir6=0	ialtd=0	/
&rst iat= 144	69	r1= 2.5	r2= 6.02	r3= 6.02	r4= 9.5	rk2= 2.50	rk3= 2.50	ir6=0	ialtd=0	/
&rst iat= 144	74	r1= 4.3	r2= 7.81	r3= 7.81	r4=11.3	rk2= 2.50	rk3= 2.50	ir6=0	ialtd=0	/
&rst iat= 144	93	r1= 2.9	r2= 6.41	r3= 6.41	r4= 9.9	rk2= 2.50	rk3= 2.50	ir6=0	ialtd=0	/
&rst iat= 144	100	r1= 2.1	r2= 5.59	r3= 5.59	r4= 9.1	rk2= 2.50	rk3= 2.50	ir6=0	ialtd=0	/
&rst iat= 144	105	r1= 4.3	r2= 7.83	r3= 7.83	r4=11.3	rk2= 2.50	rk3= 2.50	ir6=0	ialtd=0	/
&rst iat= 144	129	r1= 2.4	r2= 5.88	r3= 5.88	r4= 9.4	rk2= 2.50	rk3= 2.50	ir6=0	ialtd=0	/
&rst iat= 144	167	r1= 1.9	r2= 5.44	r3= 5.44	r4= 8.9	rk2= 2.50	rk3= 2.50	ir6=0	ialtd=0	/
&rst iat= 144	172	r1= 3.1	r2= 6.56	r3= 6.56	r4=10.1	rk2= 2.50	rk3= 2.50	ir6=0	ialtd=0	/
&rst iat= 149	19	r1= 6.8	r2=10.27	r3=10.27	r4=13.8	rk2= 2.50	rk3= 2.50	ir6=0	ialtd=0	/
&rst iat= 149	24	r1= 6.5	r2= 9.99	r3= 9.99	r4=13.5	rk2= 2.50	rk3= 2.50	ir6=0	ialtd=0	/
&rst iat= 149	36	r1= 7.0	r2=10.47	r3=10.47	r4=14.0	rk2= 2.50	rk3= 2.50	ir6=0	ialtd=0	/
&rst iat= 149	53	r1= 6.0	r2= 9.55	r3= 9.55	r4=13.0	rk2= 2.50	rk3= 2.50	ir6=0	ialtd=0	/
&rst iat= 149	69	r1= 3.0	r2= 6.49	r3= 6.49	r4=10.0	rk2= 2.50	rk3= 2.50	ir6=0	ialtd=0	/
&rst iat= 149	74	r1= 4.2	r2= 7.67	r3= 7.67	r4=11.2	rk2= 2.50	rk3= 2.50	ir6=0	ialtd=0	/
&rst iat= 149	88	r1= 1.8	r2= 5.35	r3= 5.35	r4= 8.8	rk2= 2.50	rk3= 2.50	ir6=0	ialtd=0	/
&rst iat= 149	93	r1= 2.8	r2= 6.25	r3= 6.25	r4= 9.8	rk2= 2.50	rk3= 2.50	ir6=0	ialtd=0	/
&rst iat= 149	100	r1= 3.9	r2= 7.37	r3= 7.37	r4=10.9	rk2= 2.50	rk3= 2.50	ir6=0	ialtd=0	/
&rst iat= 149	105	r1= 6.3	r2= 9.82	r3= 9.82	r4=13.3	rk2= 2.50	rk3= 2.50	ir6=0	ialtd=0	/
&rst iat= 149	124	r1= 2.7	r2= 6.20	r3= 6.20	r4= 9.7	rk2= 2.50	rk3= 2.50	ir6=0	ialtd=0	/
&rst iat= 149	129	r1= 4.5	r2= 8.05	r3= 8.05	r4=11.5	rk2= 2.50	rk3= 2.50	ir6=0	ialtd=0	/
&rst iat= 149	156	r1= 1.6	r2= 5.13	r3= 5.13	r4= 8.6	rk2= 2.50	rk3= 2.50	ir6=0	ialtd=0	/
&rst iat= 149	167	r1= 4.1	r2= 7.61	r3= 7.61	r4=11.1	rk2= 2.50	rk3= 2.50	ir6=0	ialtd=0	/
&rst iat= 149	172	r1= 5.5	r2= 8.98	r3= 8.98	r4=12.5	rk2= 2.50	rk3= 2.50	ir6=0	ialtd=0	/
&rst iat= 156	24	r1= 8.4	r2=11.86	r3=11.86	r4=15.4	rk2= 2.50	rk3= 2.50	ir6=0	ialtd=0	/
&rst iat= 156	36	r1= 7.0	r2=10.47	r3=10.47	r4=14.0	rk2= 2.50	rk3= 2.50	ir6=0	ialtd=0	/
&rst iat= 156	53	r1= 6.2	r2= 9.72	r3= 9.72	r4=13.2	rk2= 2.50	rk3= 2.50	ir6=0	ialtd=0	/
&rst iat= 156	69	r1= 5.0	r2= 8.47	r3= 8.47	r4=12.0	rk2= 2.50	rk3= 2.50	ir6=0	ialtd=0	/
&rst iat= 156	74	r1= 7.2	r2=10.69	r3=10.69	r4=14.2	rk2= 2.50	rk3= 2.50	ir6=0	ialtd=0	/
&rst iat= 156	88	r1= 2.3	r2= 5.76	r3= 5.76	r4= 9.3	rk2= 2.50	rk3= 2.50	ir6=0	ialtd=0	/
&rst iat= 156	93	r1= 2.5	r2= 6.04	r3= 6.04	r4= 9.5	rk2= 2.50	rk3= 2.50	ir6=0	ialtd=0	/
&rst iat= 156	100	r1= 1.9	r2= 5.38	r3= 5.38	r4= 8.9	rk2= 2.50	rk3= 2.50	ir6=0	ialtd=0	/
&rst iat= 156	105	r1= 3.8	r2= 7.27	r3= 7.27	r4=10.8	rk2= 2.50	rk3= 2.50	ir6=0	ialtd=0	/
&rst iat= 156	124	r1= 1.8	r2= 5.30	r3= 5.30	r4= 8.8	rk2= 2.50	rk3= 2.50	ir6=0	ialtd=0	/
&rst iat= 156	129	r1= 4.3	r2= 7.84	r3= 7.84	r4=11.3	rk2= 2.50	rk3= 2.50	ir6=0	ialtd=0	/
&rst iat= 156	149	r1= 1.6	r2= 5.13	r3= 5.13	r4= 8.6	rk2= 2.50	rk3= 2.50	ir6=0	ialtd=0	/
&rst iat= 156	172	r1= 1.7	r2= 5.24	r3= 5.24	r4= 8.7	rk2= 2.50	rk3= 2.50	ir6=0	ialtd=0	/
&rst iat= 167	53	r1= 7.1	r2=10.58	r3=10.58	r4=14.1	rk2= 2.50	rk3= 2.50	ir6=0	ialtd=0	/
&rst iat= 167	69	r1= 6.6	r2=10.07	r3=10.07	r4=13.6	rk2= 2.50	rk3= 2.50	ir6=0	ialtd=0	/
&rst iat= 167	88	r1= 4.9	r2= 8.36	r3= 8.36	r4=11.9	rk2= 2.50	rk3= 2.50	ir6=0	ialtd=0	/
&rst iat= 167	93	r1= 5.8	r2= 9.31	r3= 9.31	r4=12.8	rk2= 2.50	rk3= 2.50	ir6=0	ialtd=0	/
&rst iat= 167	100	r1= 2.8	r2= 6.33	r3= 6.33	r4= 9.8	rk2= 2.50	rk3= 2.50	ir6=0	ialtd=0	/
&rst iat= 167	105	r1= 3.7	r2= 7.20	r3= 7.20	r4=10.7	rk2= 2.50	rk3= 2.50	ir6=0	ialtd=0	/
&rst iat= 167	129	r1= 3.4	r2= 6.86	r3= 6.86	r4=10.4	rk2= 2.50	rk3= 2.50	ir6=0	ialtd=0	/
&rst iat= 167	144	r1= 1.9	r2= 5.44	r3= 5.44	r4= 8.9	rk2= 2.50	rk3= 2.50	ir6=0	ialtd=0	/
&rst iat= 167	149	r1= 4.1	r2= 7.61	r3= 7.61	r4=11.1	rk2= 2.50	rk3= 2.50	ir6=0	ialtd=0	/
&rst iat= 172	36	r1= 7.8	r2=11.28	r3=11.28	r4=14.8	rk2= 2.50	rk3= 2.50	ir6=0	ialtd=0	/
&rst iat= 172	53	r1= 5.8	r2= 9.31	r3= 9.31	r4=12.8	rk2= 2.50	rk3= 2.50	ir6=0	ialtd=0	/
&rst iat= 172	69	r1= 6.2	r2= 9.71	r3= 9.71	r4=13.2	rk2= 2.50	rk3= 2.50	ir6=0	ialtd=0	/
&rst iat= 172	88	r1= 4.8	r2= 8.30	r3= 8.30	r4=11.8	rk2= 2.50	rk3= 2.50	ir6=0	ialtd=0	/
&rst iat= 172	93	r1= 6.0	r2= 9.50	r3= 9.50	r4=13.0	rk2= 2.50	rk3= 2.50	ir6=0	ialtd=0	/
&rst iat= 172	100	r1= 1.8	r2= 5.28	r3= 5.28	r4= 8.8	rk2= 2.50	rk3= 2.50	ir6=0	ialtd=0	/
&rst iat= 172	105	r1= 1.8	r2= 5.31	r3= 5.31	r4= 8.8	rk2= 2.50	rk3= 2.50	ir6=0	ialtd=0	/
&rst iat= 172	129	r1= 2.4	r2= 5.87	r3= 5.87	r4= 9.4	rk2= 2.50	rk3= 2.50	ir6=0	ialtd=0	/
&rst iat= 172	144	r1= 3.1	r2= 6.56	r3= 6.56	r4=10.1	rk2= 2.50	rk3= 2.50	ir6=0	ialtd=0	/
&rst iat= 172	149	r1= 5.5	r2= 8.98	r3= 8.98	r4=12.5	rk2= 2.50	rk3= 2.50	ir6=0	ialtd=0	/
&rst iat= 172	156	r1= 1.7	r2= 5.24	r3= 5.24	r4= 8.7	rk2= 2.50	rk3= 2.50	ir6=0	ialtd=0	/
&rst iat= 191	69	r1= 7.4	r2=10.89	r3=10.89	r4=14.4	rk2= 2.50	rk3= 2.50	ir6=0	ialtd=0	/
&rst iat= 191	88	r1= 6.4	r2= 9.87	r3= 9.87	r4=13.4	rk2= 2.50	rk3= 2.50	ir6=0	ialtd=0	/
&rst iat= 191	93	r1= 7.5	r2=11.01	r3=11.01	r4=14.5	rk2= 2.50	rk3= 2.50	ir6=0	ialtd=0	/
&rst iat= 191	100	r1= 5.4	r2= 8.91	r3= 8.91	r4=12.4	rk2= 2.50	rk3= 2.50	ir6=0	ialtd=0	/
&rst iat= 191	105	r1= 6.7	r2=10.24	r3=10.24	r4=13.7	rk2= 2.50	rk3= 2.50	ir6=0	ialtd=0	/
&rst iat= 191	124	r1= 2.6	r2= 6.14	r3= 6.14	r4= 9.6	rk2= 2.50	rk3= 2.50	ir6=0	ialtd=0	/
&rst iat= 191	129	r1= 4.3	r2= 7.76	r3= 7.76	r4=11.3	rk2= 2.50	rk3= 2.50	ir6=0	ialtd=0	/
&rst iat= 191	144	r1= 1.8	r2= 5.31	r3= 5.31	r4= 8.8	rk2= 2.50	rk3= 2.50	ir6=0	ialtd=0	/
&rst iat= 191	149	r1= 3.4	r2= 6.90	r3= 6.90	r4=10.4	rk2= 2.50	rk3= 2.50	ir6=0	ialtd=0	/
&rst iat= 191	156	r1= 2.0	r2= 5.54	r3= 5.54	r4= 9.0	rk2= 2.50	rk3= 2.50	ir6=0	ialtd=0	/
&rst iat= 191	172	r1= 2.4	r2= 5.94	r3= 5.94	r4= 9.4	rk2= 2.50	rk3= 2.50	ir6=0	ialtd=0	/
&rst iat= 196	53	r1= 7.9	r2=11.36	r3=11.36	r4=14.9	rk2= 2.50	rk3= 2.50	ir6=0	ialtd=0	/
&rst iat= 196	69	r1= 5.9	r2= 9.44	r3= 9.44	r4=12.9	rk2= 2.50	rk3= 2.50	ir6=0	ialtd=0	/
&rst iat= 196	74	r1= 7.4	r2=10.87	r3=10.87	r4=14.4	rk2= 2.50	rk3= 2.50	ir6=0	ialtd=0	/
&rst iat= 196	88	r1= 5.8	r2= 9.26	r3= 9.26	r4=12.8	rk2= 2.50	rk3= 2.50	ir6=0	ialtd=0	/
&rst iat= 196	93	r1= 7.3	r2=10.81	r3=10.81	r4=14.3	rk2= 2.50	rk3= 2.50	ir6=0	ialtd=0	/
&rst iat= 196	100	r1= 5.3	r2= 8.76	r3= 8.76	r4=12.3	rk2= 2.50	rk3= 2.50	ir6=0	ialtd=0	/
&rst iat= 196	105	r1= 6.8	r2=10.28	r3=10.28	r4=13.8	rk2= 2.50	rk3= 2.50	ir6=0	ialtd=0	/
&rst iat= 196	124	r1= 1.9	r2= 5.41	r3= 5.41	r4= 8.9	rk2= 2.50	rk3= 2.50	ir6=0	ialtd=0	/
&rst iat= 196	129	r1= 3.1	r2= 6.56	r3= 6.56	r4=10.1	rk2= 2.50	rk3= 2.50	ir6=0	ialtd=0	/
&rst iat= 196	149	r1= 2.4	r2= 5.92	r3= 5.92	r4= 9.4	rk2= 2.50	rk3= 2.50	ir6=0	ialtd=0	/
&rst iat= 196	156	r1= 2.9	r2= 6.42	r3= 6.42	r4= 9.9	rk2= 2.50	rk3= 2.50	ir6=0	ialtd=0	/
&rst iat= 196	167	r1= 1.9	r2= 5.40	r3= 5.40	r4= 8.9	rk2= 2.50	rk3= 2.50	ir6=0	ialtd=0	/
&rst iat= 196	172	r1= 3.5	r2= 6.95	r3= 6.95	r4=10.5	rk2= 2.50	rk3= 2.50	ir6=0	ialtd=0	/
