# Supplementary material for: Accelerated flexible protein-ligand docking using Hamiltonian replica exchange with a repulsive biasing potential
Source: PLoS One. 2017 Feb 16;12(2):e0172072. doi: 10.1371/journal.pone.0172072 (PMC5313199; doi:10.1371/journal.pone.0172072)
Supplement: S1 File — (ZIP) [file pone.0172072.s001.zip › BPREMD_example/setup/inter_ca_cg.f]

      program interface
c program to generate pairwise distance restraints for an Amber noe-input
c based on a reference input pdb-file. 
      character*80 name1,name2,name3,name4,filnam,b
      character*4 tt(10000),rg(10000),at
      integer re(10000),ka(10000),iai(10000),im1(10000),im2(10000)
      integer io1(1000),io2(1000)
      real x(30000),ceca(3)
c  Einlesen des pdb-files und Generierung des pdb-Output files
c   mit dem integer-type code und charges
      call getarg(1,name1)
      open(43,file=name1)
      i=1
      iterm=0
      k=1
   40 read(43,20,end=35) b
   20 format(a80)
      if(b(:4).eq.'ATOM') then
      ii=3*(i-1)
      read(b,26) at,ka(i),tt(i),rg(i),re(i),
     1           x(ii+1),x(ii+2),x(ii+3)
      if(tt(i).eq."CA  ".or.tt(i).eq."CG  ") then
      iai(k)=i
      k=k+1
      endif
      i=i+1
      endif 
      goto 40
   35 close(43)
      nca=k-1
      natom=i-1
      nat3=3*natom
c     write(*,*)'natom',nca,natom,isplit
c  determine equi distances for protein
      do i=3,nca,1
      ii=3*(iai(i)-1)
      do j=1,nca-2,1
      jj=3*(iai(j)-1)
      dis=sqrt((x(ii+1)-x(jj+1))**2+(x(ii+2)-x(jj+2))**2
     1+(x(ii+3)-x(jj+3))**2)
      if(dis.lt.12.0.and.dis.gt.5.0) then
      write(*,174) ka(iai(i)),ka(iai(j)),dis-3.5,dis,dis,
     1             dis+3.5,2.5,2.5
      endif
      end do
      end do
  174 format('&rst iat=',i5,',',i5,',r1=',f4.1,',r2=',f5.2,',r3=',f5.2,
     1',r4=',f4.1,',rk2=',f5.2,',rk3=',f5.2,',ir6=0',',ialtd=0, /')
  176 format('&rst iat=',i2,',',i2,',')
  178 format('r1=',f6.3,',','r2=',f6.3,',','r3=',f6.3,',',
     1       'r4=',f6.3,',','rk2=',f6.3,',','rk3=',f6.3,',')
  180 format(' igr1=',50(i4,','))
  181 format(' igr2=',50(i4,','))
   25 format(a4,i7,1x,a4,1x,a4,i5,4x,3f8.3)
   26 format(a4,i7,2x,a4,a4,1x,i4,4x,3f8.3)
 2000 end
