# Supplementary material for: Accelerated flexible protein-ligand docking using Hamiltonian replica exchange with a repulsive biasing potential
Source: PLoS One. 2017 Feb 16;12(2):e0172072. doi: 10.1371/journal.pone.0172072 (PMC5313199; doi:10.1371/journal.pone.0172072)
Supplement: S1 File — (ZIP) [file pone.0172072.s001.zip › BPREMD_example/setup/lig_sasa.pdb]

ATOM      1  N   THR     1      -9.491  -7.960   4.659  1.00 10.00
ATOM      2  H1  THR     1      -8.677  -7.411   4.898  1.00  0.00
ATOM      3  H2  THR     1      -9.696  -7.827   3.679  1.00  0.00
ATOM      4  H3  THR     1      -9.374  -8.893   5.029  1.00  0.00
ATOM      5  CA  THR     1     -10.636  -7.405   5.370  1.00 10.00
ATOM      6  HA  THR     1     -11.394  -7.063   4.665  1.00  0.00
ATOM      7  CB  THR     1     -11.272  -8.446   6.309  1.00 10.00
ATOM      8  HB  THR     1     -10.738  -8.435   7.259  1.00  0.00
ATOM      9  CG2 THR     1     -12.741  -8.131   6.550  1.00 10.00
ATOM     10 HG21 THR     1     -13.276  -8.142   5.600  1.00  0.00
ATOM     11 HG22 THR     1     -13.169  -8.880   7.216  1.00  0.00
ATOM     12 HG23 THR     1     -12.832  -7.145   7.006  1.00  0.00
ATOM     13  OG1 THR     1     -11.147  -9.756   5.746  1.00 10.00
ATOM     14  HG1 THR     1     -11.546 -10.398   6.338  1.00  0.00
ATOM     15  C   THR     1     -10.237  -6.179   6.183  1.00  0.00
ATOM     16  O   THR     1     -11.014  -5.234   6.319  1.00  0.00
ATOM     17  N   GLN     2      -9.022  -6.202   6.723  1.00  0.00
ATOM     18  H   GLN     2      -8.433  -7.015   6.611  1.00  0.00
ATOM     19  CA  GLN     2      -8.521  -5.091   7.523  1.00  0.00
ATOM     20  HA  GLN     2      -9.293  -4.754   8.215  1.00  0.00
ATOM     21  CB  GLN     2      -7.298  -5.529   8.331  1.00 10.00
ATOM     22  HB2 GLN     2      -7.566  -6.444   8.859  1.00  0.00
ATOM     23  HB3 GLN     2      -6.497  -5.740   7.623  1.00  0.00
ATOM     24  CG  GLN     2      -6.827  -4.486   9.333  1.00 10.00
ATOM     25  HG2 GLN     2      -5.794  -4.704   9.605  1.00  0.00
ATOM     26  HG3 GLN     2      -6.880  -3.502   8.866  1.00  0.00
ATOM     27  CD  GLN     2      -7.667  -4.469  10.596  1.00  0.00
ATOM     28  OE1 GLN     2      -7.738  -5.461  11.321  1.00 10.00
ATOM     29  NE2 GLN     2      -8.309  -3.337  10.863  1.00 10.00
ATOM     30 HE21 GLN     2      -8.883  -3.269  11.691  1.00  0.00
ATOM     31 HE22 GLN     2      -8.220  -2.550  10.237  1.00  0.00
ATOM     32  C   GLN     2      -8.163  -3.902   6.639  1.00  0.00
ATOM     33  O   GLN     2      -8.339  -2.749   7.033  1.00  0.00
ATOM     34  N   GLN     3      -7.657  -4.189   5.444  1.00  0.00
ATOM     35  H   GLN     3      -7.501  -5.151   5.179  1.00  0.00
ATOM     36  CA  GLN     3      -7.272  -3.143   4.505  1.00  0.00
ATOM     37  HA  GLN     3      -6.495  -2.518   4.945  1.00  0.00
ATOM     38  CB  GLN     3      -6.731  -3.759   3.215  1.00 10.00
ATOM     39  HB2 GLN     3      -7.439  -4.525   2.898  1.00  0.00
ATOM     40  HB3 GLN     3      -6.694  -2.967   2.467  1.00  0.00
ATOM     41  CG  GLN     3      -5.350  -4.377   3.367  1.00 10.00
ATOM     42  HG2 GLN     3      -5.387  -5.132   4.153  1.00  0.00
ATOM     43  HG3 GLN     3      -5.074  -4.848   2.424  1.00  0.00
ATOM     44  CD  GLN     3      -4.290  -3.355   3.726  1.00 10.00
ATOM     45  OE1 GLN     3      -4.147  -2.973   4.887  1.00 10.00
ATOM     46  NE2 GLN     3      -3.537  -2.908   2.727  1.00 10.00
ATOM     47 HE21 GLN     3      -2.815  -2.226   2.909  1.00  0.00
ATOM     48 HE22 GLN     3      -3.690  -3.253   1.790  1.00  0.00
ATOM     49  C   GLN     3      -8.455  -2.232   4.191  1.00  0.00
ATOM     50  O   GLN     3      -8.356  -1.010   4.301  1.00  0.00
ATOM     51  N   VAL     4      -9.572  -2.835   3.798  1.00  0.00
ATOM     52  H   VAL     4      -9.595  -3.840   3.696  1.00  0.00
ATOM     53  CA  VAL     4     -10.773  -2.079   3.468  1.00  0.00
ATOM     54  HA  VAL     4     -10.585  -1.338   2.691  1.00  0.00
ATOM     55  CB  VAL     4     -11.910  -3.006   2.999  1.00  0.00
ATOM     56  HB  VAL     4     -12.080  -3.769   3.758  1.00  0.00
ATOM     57  CG1 VAL     4     -13.190  -2.215   2.781  1.00 10.00
ATOM     58 HG11 VAL     4     -13.021  -1.452   2.021  1.00  0.00
ATOM     59 HG12 VAL     4     -13.981  -2.887   2.450  1.00  0.00
ATOM     60 HG13 VAL     4     -13.486  -1.738   3.715  1.00  0.00
ATOM     61  CG2 VAL     4     -11.506  -3.744   1.731  1.00 10.00
ATOM     62 HG21 VAL     4     -10.618  -4.344   1.927  1.00  0.00
ATOM     63 HG22 VAL     4     -12.321  -4.395   1.413  1.00  0.00
ATOM     64 HG23 VAL     4     -11.290  -3.022   0.943  1.00  0.00
ATOM     65  C   VAL     4     -11.257  -1.266   4.664  1.00  0.00
ATOM     66  O   VAL     4     -11.647  -0.106   4.523  1.00  0.00
ATOM     67  N   LEU     5     -11.227  -1.881   5.841  1.00  0.00
ATOM     68  H   LEU     5     -10.925  -2.843   5.902  1.00  0.00
ATOM     69  CA  LEU     5     -11.663  -1.215   7.063  1.00  0.00
ATOM     70  HA  LEU     5     -12.713  -0.934   6.978  1.00  0.00
ATOM     71  CB  LEU     5     -11.502  -2.150   8.263  1.00  0.00
ATOM     72  HB2 LEU     5     -10.626  -2.749   8.015  1.00  0.00
ATOM     73  HB3 LEU     5     -11.289  -1.543   9.143  1.00  0.00
ATOM     74  CG  LEU     5     -12.685  -3.074   8.556  1.00  0.00
ATOM     75  HG  LEU     5     -13.049  -3.492   7.618  1.00  0.00
ATOM     76  CD1 LEU     5     -12.262  -4.203   9.483  1.00 10.00
ATOM     77 HD11 LEU     5     -11.898  -3.786  10.422  1.00  0.00
ATOM     78 HD12 LEU     5     -13.116  -4.851   9.681  1.00  0.00
ATOM     79 HD13 LEU     5     -11.468  -4.783   9.012  1.00  0.00
ATOM     80  CD2 LEU     5     -13.838  -2.288   9.161  1.00 10.00
ATOM     81 HD21 LEU     5     -14.158  -1.515   8.462  1.00  0.00
ATOM     82 HD22 LEU     5     -14.671  -2.961   9.363  1.00  0.00
ATOM     83 HD23 LEU     5     -13.513  -1.824  10.092  1.00  0.00
ATOM     84  C   LEU     5     -10.871   0.068   7.295  1.00  0.00
ATOM     85  O   LEU     5     -11.434   1.101   7.661  1.00 10.00
ATOM     86  N   ASP     6      -9.562  -0.003   7.077  1.00  0.00
ATOM     87  H   ASP     6      -9.141  -0.881   6.808  1.00  0.00
ATOM     88  CA  ASP     6      -8.693   1.154   7.259  1.00  0.00
ATOM     89  HA  ASP     6      -8.948   1.668   8.186  1.00  0.00
ATOM     90  CB  ASP     6      -7.230   0.712   7.332  1.00 10.00
ATOM     91  HB2 ASP     6      -7.198  -0.273   7.797  1.00  0.00
ATOM     92  HB3 ASP     6      -6.847   0.645   6.314  1.00  0.00
ATOM     93  CG  ASP     6      -6.374   1.675   8.131  1.00 10.00
ATOM     94  OD1 ASP     6      -6.297   2.860   7.746  1.00 10.00
ATOM     95  OD2 ASP     6      -5.781   1.243   9.142  1.00 10.00
ATOM     96  C   ASP     6      -8.878   2.156   6.125  1.00  0.00
ATOM     97  O   ASP     6      -8.777   3.366   6.331  1.00  0.00
ATOM     98  N   TRP     7      -9.148   1.646   4.930  1.00  0.00
ATOM     99  H   TRP     7      -9.189   0.645   4.804  1.00  0.00
ATOM    100  CA  TRP     7      -9.347   2.499   3.763  1.00 10.00
ATOM    101  HA  TRP     7      -8.445   3.079   3.569  1.00  0.00
ATOM    102  CB  TRP     7      -9.655   1.646   2.530  1.00  0.00
ATOM    103  HB2 TRP     7      -9.124   0.696   2.588  1.00  0.00
ATOM    104  HB3 TRP     7     -10.726   1.459   2.454  1.00  0.00
ATOM    105  CG  TRP     7      -9.240   2.291   1.242  1.00  0.00
ATOM    106  CD1 TRP     7      -8.049   2.131   0.593  1.00 10.00
ATOM    107  HD1 TRP     7      -7.320   1.464   1.053  1.00  0.00
ATOM    108  NE1 TRP     7      -8.035   2.886  -0.556  1.00 10.00
ATOM    109  HE1 TRP     7      -7.270   2.942  -1.213  1.00  0.00
ATOM    110  CE2 TRP     7      -9.229   3.551  -0.666  1.00  0.00
ATOM    111  CZ2 TRP     7      -9.682   4.426  -1.649  1.00 10.00
ATOM    112  HZ2 TRP     7      -9.022   4.653  -2.486  1.00  0.00
ATOM    113  CH2 TRP     7     -10.938   4.950  -1.501  1.00 10.00
ATOM    114  HH2 TRP     7     -11.328   5.637  -2.252  1.00  0.00
ATOM    115  CZ3 TRP     7     -11.739   4.621  -0.400  1.00 10.00
ATOM    116  HZ3 TRP     7     -12.737   5.045  -0.288  1.00  0.00
ATOM    117  CE3 TRP     7     -11.291   3.751   0.576  1.00  0.00
ATOM    118  HE3 TRP     7     -11.956   3.526   1.410  1.00  0.00
ATOM    119  CD2 TRP     7     -10.013   3.200   0.451  1.00  0.00
ATOM    120  C   TRP     7     -10.475   3.495   4.002  1.00  0.00
ATOM    121  O   TRP     7     -10.271   4.707   3.930  1.00  0.00
ATOM    122  N   PHE     8     -11.666   2.978   4.287  1.00  0.00
ATOM    123  H   PHE     8     -11.791   1.976   4.306  1.00  0.00
ATOM    124  CA  PHE     8     -12.827   3.825   4.536  1.00  0.00
ATOM    125  HA  PHE     8     -12.968   4.516   3.705  1.00  0.00
ATOM    126  CB  PHE     8     -14.087   2.968   4.679  1.00 10.00
ATOM    127  HB2 PHE     8     -13.884   2.104   5.312  1.00  0.00
ATOM    128  HB3 PHE     8     -14.896   3.555   5.115  1.00  0.00
ATOM    129  CG  PHE     8     -14.600   2.433   3.372  1.00  0.00
ATOM    130  CD1 PHE     8     -13.990   1.346   2.766  1.00  0.00
ATOM    131  HD1 PHE     8     -13.130   0.881   3.248  1.00  0.00
ATOM    132  CE1 PHE     8     -14.460   0.851   1.564  1.00 10.00
ATOM    133  HE1 PHE     8     -13.973  -0.006   1.098  1.00  0.00
ATOM    134  CZ  PHE     8     -15.548   1.443   0.953  1.00 10.00
ATOM    135  HZ  PHE     8     -15.921   1.057   0.004  1.00  0.00
ATOM    136  CE2 PHE     8     -16.164   2.527   1.548  1.00 10.00
ATOM    137  HE2 PHE     8     -17.024   2.995   1.069  1.00  0.00
ATOM    138  CD2 PHE     8     -15.690   3.018   2.750  1.00 10.00
ATOM    139  HD2 PHE     8     -16.175   3.874   3.218  1.00  0.00
ATOM    140  C   PHE     8     -12.626   4.667   5.793  1.00  0.00
ATOM    141  O   PHE     8     -12.809   5.884   5.771  1.00  0.00
ATOM    142  N   ASP     9     -12.250   4.010   6.884  1.00  0.00
ATOM    143  H   ASP     9     -12.145   3.006   6.859  1.00  0.00
ATOM    144  CA  ASP     9     -12.023   4.698   8.150  1.00  0.00
ATOM    145  HA  ASP     9     -12.972   5.044   8.559  1.00  0.00
ATOM    146  CB  ASP     9     -11.372   3.752   9.159  1.00  0.00
ATOM    147  HB2 ASP     9     -11.841   2.774   9.054  1.00  0.00
ATOM    148  HB3 ASP     9     -10.313   3.674   8.913  1.00  0.00
ATOM    149  CG  ASP     9     -11.525   4.235  10.588  1.00 10.00
ATOM    150  OD1 ASP     9     -12.665   4.227  11.097  1.00 10.00
ATOM    151  OD2 ASP     9     -10.505   4.621  11.196  1.00 10.00
ATOM    152  C   ASP     9     -11.146   5.931   7.950  1.00  0.00
ATOM    153  O   ASP     9     -11.414   6.993   8.510  1.00 10.00
ATOM    154  N   SER    10     -10.097   5.780   7.148  1.00  0.00
ATOM    155  H   SER    10      -9.903   4.880   6.733  1.00  0.00
ATOM    156  CA  SER    10      -9.178   6.879   6.877  1.00 10.00
ATOM    157  HA  SER    10      -8.874   7.348   7.813  1.00  0.00
ATOM    158  CB  SER    10      -7.928   6.362   6.161  1.00 10.00
ATOM    159  HB2 SER    10      -7.494   5.557   6.753  1.00  0.00
ATOM    160  HB3 SER    10      -8.219   5.977   5.184  1.00  0.00
ATOM    161  OG  SER    10      -6.972   7.395   5.996  1.00 10.00
ATOM    162  HG  SER    10      -6.199   7.047   5.546  1.00  0.00
ATOM    163  C   SER    10      -9.852   7.956   6.032  1.00  0.00
ATOM    164  O   SER    10      -9.587   9.147   6.198  1.00 10.00
ATOM    165  N   ARG    11     -10.726   7.528   5.127  1.00  0.00
ATOM    166  H   ARG    11     -10.890   6.538   5.009  1.00  0.00
ATOM    167  CA  ARG    11     -11.438   8.455   4.255  1.00  0.00
ATOM    168  HA  ARG    11     -10.730   9.131   3.775  1.00  0.00
ATOM    169  CB  ARG    11     -12.194   7.688   3.169  1.00 10.00
ATOM    170  HB2 ARG    11     -12.736   6.878   3.658  1.00  0.00
ATOM    171  HB3 ARG    11     -12.905   8.379   2.717  1.00  0.00
ATOM    172  CG  ARG    11     -11.290   7.113   2.090  1.00  0.00
ATOM    173  HG2 ARG    11     -10.457   6.602   2.574  1.00  0.00
ATOM    174  HG3 ARG    11     -11.865   6.396   1.504  1.00  0.00
ATOM    175  CD  ARG    11     -10.753   8.201   1.173  1.00 10.00
ATOM    176  HD2 ARG    11     -11.577   8.613   0.591  1.00  0.00
ATOM    177  HD3 ARG    11     -10.308   8.989   1.780  1.00  0.00
ATOM    178  NE  ARG    11      -9.740   7.690   0.253  1.00 10.00
ATOM    179  HE  ARG    11      -9.444   6.731   0.361  1.00  0.00
ATOM    180  CZ  ARG    11      -9.194   8.417  -0.715  1.00 10.00
ATOM    181  NH1 ARG    11      -9.560   9.680  -0.887  1.00 10.00
ATOM    182 HH11 ARG    11     -10.256  10.088  -0.279  1.00  0.00
ATOM    183 HH12 ARG    11      -9.141  10.228  -1.625  1.00  0.00
ATOM    184  NH2 ARG    11      -8.277   7.883  -1.512  1.00 10.00
ATOM    185 HH21 ARG    11      -7.996   6.922  -1.380  1.00  0.00
ATOM    186 HH22 ARG    11      -7.865   8.440  -2.247  1.00  0.00
ATOM    187  C   ARG    11     -12.412   9.315   5.056  1.00  0.00
ATOM    188  O   ARG    11     -12.495  10.528   4.856  1.00 10.00
ATOM    189  N   LEU    12     -13.147   8.680   5.962  1.00  0.00
ATOM    190  H   LEU    12     -13.065   7.679   6.069  1.00  0.00
ATOM    191  CA  LEU    12     -14.116   9.387   6.792  1.00  0.00
ATOM    192  HA  LEU    12     -14.987   9.660   6.196  1.00  0.00
ATOM    193  CB  LEU    12     -14.575   8.494   7.947  1.00 10.00
ATOM    194  HB2 LEU    12     -13.650   8.065   8.331  1.00  0.00
ATOM    195  HB3 LEU    12     -15.026   9.128   8.711  1.00  0.00
ATOM    196  CG  LEU    12     -15.545   7.369   7.581  1.00  0.00
ATOM    197  HG  LEU    12     -15.286   6.985   6.594  1.00  0.00
ATOM    198  CD1 LEU    12     -15.465   6.243   8.600  1.00 10.00
ATOM    199 HD11 LEU    12     -15.724   6.626   9.587  1.00  0.00
ATOM    200 HD12 LEU    12     -16.162   5.452   8.323  1.00  0.00
ATOM    201 HD13 LEU    12     -14.451   5.843   8.621  1.00  0.00
ATOM    202  CD2 LEU    12     -16.966   7.901   7.481  1.00 10.00
ATOM    203 HD21 LEU    12     -17.013   8.672   6.712  1.00  0.00
ATOM    204 HD22 LEU    12     -17.642   7.087   7.220  1.00  0.00
ATOM    205 HD23 LEU    12     -17.264   8.326   8.439  1.00  0.00
ATOM    206  C   LEU    12     -13.523  10.680   7.339  1.00  0.00
ATOM    207  O   LEU    12     -12.308  10.830   7.467  1.00 10.00
ATOM    208  OXT LEU    12     -14.254  11.613   7.664  1.00 10.00
TER 
