# Supplementary material for: Accelerated flexible protein-ligand docking using Hamiltonian replica exchange with a repulsive biasing potential
Source: PLoS One. 2017 Feb 16;12(2):e0172072. doi: 10.1371/journal.pone.0172072 (PMC5313199; doi:10.1371/journal.pone.0172072)
Supplement: S1 File — (ZIP) [file pone.0172072.s001.zip › BPREMD_example/setup/sinter.f]

      program sinter 
c program to detect solvent accessible surface atoms marked at the B-factor
c column of an input pdb-file and to setup a group restraint to calculate
c an r-12 averaged distance restraint.  
      character*80 name1,name2,name3,name4,filnam,b
      character*4 tt(10000),rg(10000),at
      integer re(10000),ka(10000),iai(10000),im1(10000),im2(10000)
      integer io1(1000),io2(1000)
      real x(30000),ceca(3)
c  Einlesen des pdb-files und Generierung des pdb-Output files
c   mit dem integer-type code und charges
c  input pdb-file of complex
      call getarg(1,name1)
      call getarg(2,name2)
      call getarg(3,name3)
c rlow and rup are the selected lower and upper bounds of the allowed
c r-12 averaged distance between ligand and receptor surface atoms.
      read(name2,*) rlow
      read(name3,*) rup
      open(43,file=name1)
      i=1
      k=1
      irefl=0
   40 read(43,20,end=35) b
   20 format(a80)
      if(b(:3).eq.'TER'.and.irefl.eq.0) then
      isplit=k-1
      irefl=1
      endif
      if(b(:4).eq.'ATOM') then
      ii=3*(i-1)
      read(b,26) at,ka(i),tt(i),rg(i),re(i),
     1           x(ii+1),x(ii+2),x(ii+3),xmm,tasa
      if(tasa.eq.10.0) then
      iai(k)=i
      k=k+1
      endif
      i=i+1
      endif 
      goto 40
   35 close(43)
      nca=k-1
      natom=i-1
      nat3=3*natom
      ijk=0
c     write(*,*)'natom',nca,natom
c this is for center to center pushing
      do j=1,nca
c     i=iai(j) 
c     ii=3*(i-1)
c     write(*,26) at,ka(i),tt(i),rg(i),re(i),x(ii+1),x(ii+2),x(ii+3)
      im1(j)=0
      im2(j)=0
      end do
      do i=1,isplit,1
      ii=3*(iai(i)-1)
      do j=isplit+1,nca,1
      jj=3*(iai(j)-1)
      dis=sqrt((x(ii+1)-x(jj+1))**2+(x(ii+2)-x(jj+2))**2
     1+(x(ii+3)-x(jj+3))**2)
      if(dis.lt.20000.0.and.dis.gt.1.0) then
      im1(i)=1
      im2(j)=1
      endif
      end do
      end do
      write(*,176) -1,-1
      write(*,*)
     1 'iresid=0,irstyp=0,ifvari=1,ninc=0,imult=0,ir6=2,ifntyp=0,'
      write(*,178) 0.0,rlow,rup,99.0,2.500,2.500
      k=0
      do i=1,isplit,1
      if(im1(i).eq.1) then
      k=k+1
      io1(k) = ka(iai(i))
      endif
      end do
      io1(k+1)=0
      kma1=k+1
      k=0
      do i=isplit+1,nca,1
      if(im2(i).eq.1) then
      k=k+1
      io2(k)=ka(iai(i))
      endif
      end do
      io2(k+1)=0
      kma2=k+1
      write(*,180)(io1(k),k=1,kma1)
      write(*,181)(io2(k),k=1,kma2)
      write(*,'(a1)') '/'
  174 format('&rst iat=',i5,',',i5,',r1=',f4.1,',r2=',f5.2,',r3=',f5.2,
     1',r4=',f4.1,',rk2=',f5.2,',rk3=',f5.2,',ir6=0',',ialtd=2, /')
  176 format('&rst iat=',i2,',',i2,',')
  178 format('r1=',f6.3,',','r2=',f6.3,',','r3=',f6.3,',',
     1       'r4=',f6.3,',','rk2=',f6.3,',','rk3=',f6.3,',')
  180 format(' igr1=',1000(i5,','))
  181 format(' igr2=',1000(i5,','))
   25 format(a4,i7,1x,a4,1x,a4,i5,4x,3f8.3)
c  26 format(a4,i7,2x,a4,a4,1x,i4,4x,3f8.3)
   26 format(a4,i7,2x,a4,a4,1x,i4,4x,3f8.3,2f6.2)
 2000 end
